# Supplementary material for: The pleiotropic functions of intracellular hydrophobins in aerial hyphae and fungal spores
Source: PLoS Genet. 2021 Nov 17;17(11):e1009924. doi: 10.1371/journal.pgen.1009924 (PMC8635391; doi:10.1371/journal.pgen.1009924)
Supplement: S1 Dataset — (XLSX) [file pgen.1009924.s026.xlsx]

## Sheet: Growth Tg
Growth (OD750 values) of Tg mutants on 95 carbon sources and on water
Strain	OD	time, h	water	Tween 80	N-acetyl-D-galactosamine	N-acetyl-D-glucosamine	N-acetyl-β- D-mannosamine	adonitol	amygdalin	D-arabinose	L-arabinose	D-arabitol	arbutin	D-cellobiose	α-cyclodextrin	β-cyclodextrin	dextrin	i-erythritol	D-fructose	L-fucose	D-galactose	D-galacturonic acid	gentobiose	D-gluconic acid	D-glucosamine	α-D-glucose	α-D-glucose- 1 -phosphate	glucuronamide	D-glucuronic acid	glycerol	glycogen	m-inositol	2-keto-D-gluconic acid	α-D-lactose	lactulose	maltitol	maltose	maltotriose	D-mannitol	D-mannose	D-melezitose	D-melibiose	α-methyl-D-galactoside	β-methyl-D-galactoside	α-methyl-D-glucoside	β-methyl-D-glucoside	palatinose	D-psicose	D-raffinose
Tg	750	24	0.212	0.399	0.211	0.206	0.211	0.213	0.213	0.202	0.208	0.209	0.214	0.254	0.212	0.244	0.304	0.216	0.234	0.247	0.219	0.187	0.222	0.214	0.223	0.282	0.239	0.225	0.225	0.224	0.477	0.229	0.232	0.204	0.211	0.198	0.205	0.256	0.229	0.25	0.228	0.225	0.227	0.246	0.232	0.218	0.222	0.218	0.208
Tg	750	24	0.246	0.445	0.219	0.219	0.202	0.217	0.224	0.2	0.219	0.223	0.199	0.24	0.214	0.218	0.326	0.238	0.252	0.24	0.226	0.18	0.226	0.212	0.224	0.283	0.229	0.223	0.208	0.23	0.446	0.227	0.245	0.204	0.201	0.197	0.213	0.236	0.232	0.256	0.239	0.232	0.233	0.247	0.239	0.231	0.226	0.22	0.217
Tg	750	24	0.225	0.372	0.209	0.234	0.218	0.214	0.24	0.208	0.207	0.207	0.197	0.235	0.219	0.207	0.383	0.224	0.256	0.238	0.204	0.185	0.204	0.207	0.208	0.262	0.239	0.216	0.216	0.224	0.387	0.221	0.241	0.209	0.183	0.189	0.2	0.235	0.22	0.258	0.229	0.218	0.228	0.238	0.212	0.23	0.219	0.213	0.208
TgΔhfb4-1	750	24	0.233	0.338	0.243	0.262	0.245	0.251	0.261	0.244	0.258	0.349	0.259	0.357	0.224	0.236	0.455	0.347	0.363	0.29	0.3	0.712	0.337	0.256	0.262	0.43	0.233	0.262	0.221	0.305	0.573	0.261	0.264	0.243	0.228	0.232	0.239	0.385	0.32	0.419	0.272	0.281	0.251	0.264	0.257	0.265	0.236	0.242	0.229
TgΔhfb4-1	750	24	0.213	0.324	0.211	0.278	0.225	0.231	0.232	0.23	0.247	0.315	0.245	0.344	0.197	0.246	0.488	0.355	0.392	0.288	0.253	0.053	0.294	0.214	0.242	0.408	0.272	0.256	0.232	0.27	0.583	0.229	0.243	0.226	0.213	0.204	0.231	0.377	0.326	0.387	0.26	0.245	0.256	0.259	0.231	0.258	0.218	0.217	0.228
TgΔhfb4-4	750	24	0.268	0.354	0.253	0.546	0.23	0.473	0.452	0.256	0.316	0.503	0.536	0.465	0.229	0.2	0.543	0.548	0.498	0.429	0.459	0.186	0.47	0.29	0.418	0.519	0.505	0.231	0.262	0.523	0.644	0.443	0.517	0.265	0.255	0.242	0.334	0.473	0.523	0.514	0.316	0.504	0.283	0.271	0.272	0.434	0.249	0.277	0.31
TgΔhfb4-4	750	24	0.268	0.356	0.249	0.563	0.247	0.544	0.468	0.259	0.36	0.556	0.5	0.497	0.269	0.211	0.565	0.53	0.517	0.473	0.497	0.193	0.482	0.318	0.445	0.53	0.537	0.234	0.272	0.55	0.647	0.347	0.523	0.267	0.241	0.253	0.359	0.538	0.596	0.571	0.28	0.5	0.288	0.305	0.299	0.454	0.254	0.297	0.297
TgΔhfb2-1	750	24	0.249	0.264	0.225	0.23	0.225	0.227	0.225	0.227	0.241	0.239	0.25	0.27	0.222	0.227	0.391	0.247	0.253	0.249	0.239	0.206	0.235	0.222	0.23	0.279	0.263	0.241	0.217	0.24	0.479	0.242	0.262	0.229	0.213	0.203	0.206	0.256	0.246	0.253	0.225	0.218	0.25	0.252	0.25	0.237	0.229	0.237	0.227
TgΔhfb2-1	750	24	0.224	0.32	0.23	0.233	0.21	0.209	0.238	0.236	0.232	0.253	0.234	0.278	0.242	0.256	0.414	0.235	0.257	0.255	0.243	0.2	0.232	0.235	0.22	0.275	0.31	0.244	0.23	0.233	0.538	0.238	0.257	0.232	0.194	0.223	0.212	0.265	0.226	0.265	0.246	0.236	0.251	0.258	0.262	0.256	0.234	0.208	0.211
TgΔhfb2-17	750	24	0.263	0.321	0.24	0.261	0.241	0.249	0.278	0.239	0.247	0.264	0.306	0.315	0.235	0.23	0.414	0.272	0.302	0.25	0.252	0.196	0.284	0.241	0.242	0.332	0.291	0.247	0.239	0.287	0.585	0.249	0.258	0.235	0.231	0.228	0.249	0.291	0.267	0.289	0.266	0.259	0.261	0.27	0.259	0.247	0.25	0.249	0.239
TgΔhfb2-17	750	24	0.263	0.287	0.242	0.234	0.234	0.256	0.28	0.236	0.221	0.225	0.287	0.283	0.231	0.199	0.417	0.261	0.279	0.248	0.241	0.193	0.275	0.209	0.225	0.313	0.274	0.233	0.238	0.265	0.549	0.24	0.282	0.224	0.211	0.206	0.236	0.279	0.264	0.238	0.248	0.248	0.258	0.272	0.263	0.263	0.238	0.243	0.236
TgΔhfb10-2	750	24	0.236	0.1	0.209	0.216	0.205	0.21	0.252	0.204	0.219	0.242	0.26	0.317	0.194	0.186	0.409	0.276	0.289	0.209	0.216	0.179	0.262	0.209	0.211	0.351	0.245	0.203	0.211	0.233	0.473	0.213	0.225	0.199	0.192	0.199	0.208	0.317	0.241	0.274	0.248	0.208	0.212	0.226	0.223	0.231	0.209	0.213	0.207
TgΔhfb10-2	750	24	0.23	0.091	0.244	0.251	0.216	0.227	0.273	0.214	0.226	0.273	0.296	0.343	0.214	0.215	0.407	0.262	0.302	0.228	0.228	0.185	0.301	0.213	0.218	0.387	0.284	0.226	0.218	0.262	0.491	0.233	0.249	0.211	0.203	0.207	0.23	0.339	0.266	0.346	0.274	0.241	0.238	0.25	0.24	0.253	0.227	0.23	0.218
TgΔhfb10-3	750	24	0.259	0.256	0.217	0.206	0.206	0.231	0.246	0.213	0.211	0.234	0.225	0.272	0.229	0.253	0.401	0.358	0.246	0.243	0.225	0.178	0.224	0.22	0.212	0.282	0.248	0.211	0.207	0.242	0.543	0.229	0.225	0.201	0.194	0.203	0.208	0.271	0.242	0.266	0.257	0.223	0.235	0.243	0.229	0.214	0.218	0.224	0.208
TgΔhfb10-3	750	24	0.221	0.178	0.223	0.224	0.203	0.23	0.237	0.194	0.202	0.239	0.267	0.303	0.202	0.213	0.417	0.28	0.241	0.235	0.206	0.166	0.265	0.218	0.227	0.293	0.241	0.209	0.204	0.226	0.485	0.213	0.224	0.213	0.202	0.199	0.215	0.281	0.226	0.266	0.227	0.209	0.216	0.231	0.214	0.209	0.218	0.203	0.205
TgΔhfb4-Δhfb10-2	750	24	0.276	0.363	0.254	0.523	0.237	0.505	0.493	0.299	0.346	0.536	0.512	0.509	0.238	0.278	0.59	0.605	0.557	0.41	0.483	0.189	0.468	0.3	0.434	0.537	0.592	0.25	0.279	0.633	0.63	0.375	0.517	0.293	0.23	0.216	0.399	0.55	0.568	0.568	0.282	0.582	0.299	0.303	0.294	0.493	0.246	0.345	0.442
TgΔhfb4-Δhfb10-2	750	24	0.299	0.319	0.225	0.547	0.257	0.506	0.51	0.244	0.313	0.481	0.553	0.488	0.233	0.257	0.564	0.581	0.497	0.44	0.483	0.189	0.458	0.276	0.42	0.496	0.533	0.248	0.282	0.555	0.632	0.339	0.538	0.305	0.239	0.303	0.444	0.475	0.555	0.519	0.295	0.566	0.291	0.293	0.248	0.492	0.249	0.263	0.416
TgΔhfb4-Δhfb10-11	750	24	0.282	0.333	0.256	0.474	0.25	0.412	0.429	0.252	0.316	0.458	0.454	0.447	0.242	0.225	0.556	0.483	0.486	0.409	0.435	0.23	0.445	0.241	0.398	0.485	0.52	0.246	0.256	0.575	0.648	0.295	0.498	0.232	0.332	0.225	0.325	0.485	0.449	0.538	0.272	0.457	0.259	0.271	0.281	0.414	0.266	0.291	0.305
TgΔhfb4-Δhfb10-11	750	24	0.277	0.308	0.222	0.505	0.236	0.424	0.429	0.253	0.312	0.529	0.407	0.441	0.23	0.196	0.501	0.554	0.478	0.412	0.458	0.186	0.448	0.24	0.355	0.492	0.559	0.227	0.241	0.542	0.573	0.413	0.43	0.247	0.214	0.228	0.343	0.485	0.495	0.525	0.274	0.46	0.28	0.262	0.281	0.408	0.23	0.277	0.272
Tg	750	48	0.26	0.505	0.247	0.403	0.267	0.377	0.331	0.214	0.234	0.384	0.355	0.427	0.258	0.264	0.484	0.456	0.425	0.364	0.395	0.204	0.373	0.244	0.298	0.516	0.431	0.235	0.255	0.454	0.683	0.257	0.415	0.224	0.236	0.22	0.27	0.451	0.423	0.476	0.309	0.3	0.284	0.351	0.296	0.319	0.265	0.267	0.245
Tg	750	48	0.28	0.559	0.25	0.453	0.259	0.386	0.377	0.208	0.256	0.443	0.311	0.423	0.257	0.301	0.5	0.507	0.458	0.367	0.417	0.189	0.384	0.251	0.309	0.521	0.438	0.223	0.225	0.433	0.633	0.304	0.47	0.217	0.222	0.212	0.281	0.429	0.454	0.494	0.327	0.31	0.302	0.301	0.311	0.356	0.268	0.277	0.257
Tg	750	48	0.289	0.487	0.241	0.47	0.272	0.381	0.381	0.229	0.236	0.428	0.333	0.394	0.243	0.265	0.541	0.487	0.458	0.371	0.343	0.204	0.331	0.276	0.282	0.477	0.466	0.22	0.249	0.443	0.562	0.317	0.46	0.23	0.196	0.222	0.273	0.424	0.419	0.495	0.319	0.309	0.288	0.273	0.268	0.373	0.267	0.264	0.256
TgΔhfb4-1	750	48	0.296	0.446	0.301	0.553	0.328	0.51	0.454	0.333	0.373	0.574	0.484	0.535	0.259	0.244	0.606	0.608	0.518	0.492	0.491	0.638	0.589	0.407	0.405	0.649	0.407	0.266	0.288	0.54	0.726	0.482	0.549	0.357	0.298	0.326	0.316	0.547	0.579	0.606	0.342	0.535	0.318	0.335	0.353	0.458	0.317	0.335	0.312
TgΔhfb4-1	750	48	0.303	0.434	0.287	0.617	0.301	0.477	0.422	0.314	0.359	0.552	0.469	0.522	0.246	0.279	0.654	0.596	0.543	0.483	0.428	0.068	0.492	0.298	0.373	0.59	0.5	0.259	0.325	0.568	0.766	0.357	0.508	0.317	0.259	0.258	0.308	0.537	0.603	0.615	0.339	0.477	0.353	0.326	0.295	0.45	0.287	0.28	0.313
TgΔhfb4-4	750	48	0.314	0.478	0.307	0.703	0.279	0.562	0.637	0.335	0.443	0.829	0.615	0.716	0.259	0.22	0.719	0.686	0.652	0.571	0.626	0.211	0.707	0.34	0.541	0.834	0.533	0.259	0.363	0.64	0.74	0.548	0.681	0.532	0.338	0.285	0.459	0.6	0.84	0.972	0.349	0.795	0.39	0.307	0.322	0.632	0.295	0.388	0.597
TgΔhfb4-4	750	48	0.325	0.546	0.288	0.675	0.323	0.618	0.638	0.347	0.491	0.984	0.658	0.771	0.308	0.222	0.729	0.633	0.705	0.604	0.711	0.216	0.839	0.406	0.559	0.834	0.593	0.256	0.372	0.625	0.751	0.444	0.678	0.493	0.311	0.312	0.495	0.669	0.924	0.832	0.317	0.792	0.406	0.361	0.373	0.639	0.315	0.371	0.581
TgΔhfb2-1	750	48	0.343	0.39	0.248	0.468	0.282	0.436	0.423	0.26	0.314	0.478	0.485	0.473	0.265	0.272	0.559	0.522	0.468	0.409	0.411	0.222	0.421	0.263	0.281	0.519	0.467	0.243	0.232	0.516	0.651	0.28	0.499	0.254	0.23	0.224	0.289	0.451	0.472	0.471	0.331	0.344	0.288	0.318	0.305	0.433	0.263	0.278	0.3
TgΔhfb2-1	750	48	0.293	0.429	0.281	0.506	0.259	0.363	0.471	0.304	0.349	0.515	0.422	0.481	0.255	0.269	0.569	0.503	0.48	0.438	0.446	0.213	0.43	0.296	0.317	0.48	0.439	0.245	0.253	0.503	0.699	0.275	0.506	0.266	0.222	0.252	0.3	0.47	0.439	0.518	0.357	0.355	0.292	0.306	0.338	0.436	0.263	0.265	0.275
TgΔhfb2-17	750	48	0.333	0.435	0.323	0.599	0.331	0.507	0.523	0.298	0.382	0.562	0.565	0.541	0.32	0.275	0.602	0.646	0.559	0.48	0.5	0.211	0.516	0.355	0.391	0.599	0.547	0.255	0.318	0.595	0.727	0.426	0.565	0.304	0.307	0.289	0.374	0.499	0.552	0.618	0.388	0.499	0.377	0.343	0.36	0.49	0.329	0.356	0.336
TgΔhfb2-17	750	48	0.35	0.413	0.333	0.557	0.339	0.51	0.546	0.304	0.345	0.493	0.507	0.493	0.29	0.237	0.588	0.554	0.532	0.495	0.491	0.211	0.532	0.255	0.37	0.54	0.512	0.242	0.276	0.539	0.701	0.353	0.628	0.319	0.255	0.266	0.363	0.488	0.544	0.465	0.348	0.464	0.369	0.372	0.382	0.525	0.335	0.362	0.305
TgΔhfb10-2	750	48	0.28	0.291	0.228	0.516	0.318	0.46	0.479	0.291	0.396	0.558	0.515	0.516	0.268	0.225	0.565	0.597	0.514	0.422	0.482	0.208	0.471	0.335	0.391	0.578	0.472	0.205	0.314	0.543	0.61	0.432	0.497	0.273	0.267	0.277	0.325	0.521	0.539	0.544	0.357	0.387	0.296	0.326	0.355	0.474	0.305	0.331	0.312
TgΔhfb10-2	750	48	0.341	0.265	0.368	0.569	0.343	0.457	0.507	0.28	0.383	0.566	0.547	0.543	0.276	0.264	0.557	0.581	0.509	0.439	0.493	0.211	0.496	0.361	0.405	0.595	0.521	0.224	0.33	0.579	0.627	0.464	0.548	0.303	0.29	0.309	0.358	0.532	0.571	0.612	0.395	0.483	0.38	0.381	0.396	0.484	0.353	0.363	0.343
TgΔhfb10-3	750	48	0.37	0.414	0.292	0.52	0.296	0.46	0.509	0.272	0.341	0.524	0.463	0.534	0.323	0.259	0.557	0.617	0.478	0.481	0.465	0.195	0.462	0.313	0.349	0.564	0.483	0.213	0.267	0.55	0.688	0.317	0.528	0.247	0.241	0.263	0.316	0.522	0.551	0.58	0.376	0.377	0.303	0.322	0.339	0.433	0.294	0.305	0.303
TgΔhfb10-3	750	48	0.287	0.364	0.294	0.542	0.306	0.453	0.474	0.257	0.336	0.51	0.536	0.535	0.262	0.263	0.582	0.514	0.474	0.482	0.43	0.195	0.485	0.317	0.404	0.542	0.46	0.211	0.31	0.521	0.632	0.326	0.52	0.308	0.271	0.278	0.351	0.509	0.511	0.562	0.297	0.369	0.298	0.326	0.337	0.403	0.322	0.296	0.291
TgΔhfb4-Δhfb10-2	750	48	0.348	0.595	0.35	0.718	0.305	0.6	0.677	0.364	0.505	0.869	0.64	0.861	0.291	0.317	0.741	0.74	0.791	0.565	0.737	0.234	0.816	0.409	0.558	0.943	0.633	0.412	0.391	0.725	0.761	0.487	0.757	0.596	0.436	0.261	0.547	0.683	0.958	0.964	0.355	0.889	0.499	0.363	0.373	0.685	0.278	0.422	0.717
TgΔhfb4-Δhfb10-2	750	48	0.354	0.527	0.276	0.775	0.32	0.604	0.759	0.312	0.446	0.884	0.686	0.948	0.279	0.284	0.723	0.777	0.701	0.593	0.808	0.235	0.796	0.339	0.545	1.117	0.576	0.331	0.41	0.694	0.753	0.43	0.834	0.566	0.413	0.479	0.551	0.649	0.93	0.938	0.319	0.877	0.4	0.337	0.286	0.687	0.303	0.359	0.686
TgΔhfb4-Δhfb10-11	750	48	0.325	0.486	0.303	0.694	0.31	0.515	0.608	0.338	0.458	0.794	0.573	0.763	0.276	0.244	0.694	0.658	0.67	0.571	0.63	0.273	0.896	0.262	0.527	0.846	0.546	0.285	0.334	0.667	0.76	0.359	0.77	0.441	0.382	0.251	0.477	0.634	1.106	0.858	0.298	0.767	0.322	0.299	0.338	0.62	0.288	0.359	0.575
TgΔhfb4-Δhfb10-11	750	48	0.319	0.507	0.272	0.708	0.302	0.539	0.647	0.325	0.453	0.923	0.539	0.78	0.269	0.245	0.667	0.7	0.719	0.57	0.665	0.221	0.752	0.268	0.463	0.874	0.594	0.274	0.314	0.644	0.687	0.549	0.695	0.471	0.248	0.26	0.501	0.618	0.884	0.842	0.295	0.787	0.361	0.296	0.344	0.6	0.256	0.349	0.537
Tg	750	96	0.325	0.639	0.346	1.386	0.303	0.473	0.842	0.262	0.383	1.312	0.527	1.139	0.294	0.284	0.76	0.753	1.132	0.524	0.713	0.225	1.182	0.326	0.37	1.622	0.524	0.273	0.326	0.879	0.876	0.309	0.827	0.377	0.318	0.262	0.312	1.035	0.956	1.829	0.327	0.469	0.345	0.406	0.337	0.578	0.302	0.343	0.394
Tg	750	96	0.336	0.701	0.321	1.518	0.302	0.541	1.021	0.248	0.406	1.64	0.544	1.412	0.291	0.326	0.781	1.52	1.062	0.504	0.744	0.205	1.533	0.339	0.389	1.74	0.468	0.248	0.302	0.869	0.855	0.423	0.911	0.349	0.299	0.258	0.327	1.158	1.014	1.779	0.364	0.47	0.355	0.339	0.366	0.663	0.304	0.361	0.315
Tg	750	96	0.358	0.673	0.297	1.345	0.298	0.487	1.111	0.293	0.388	1.385	0.565	1.333	0.274	0.303	0.906	1.573	1.079	0.541	0.716	0.221	1.317	0.338	0.388	1.677	0.551	0.247	0.321	0.881	0.836	0.43	0.857	0.409	0.251	0.278	0.318	0.964	1.465	1.807	0.342	0.506	0.385	0.287	0.325	0.713	0.314	0.324	0.382
TgΔhfb4-1	750	96	0.355	0.728	0.342	1.05	0.375	0.531	0.809	0.433	0.884	1.399	0.81	1.358	0.277	0.261	0.799	1.092	0.994	0.677	1.838	0.987	1.268	0.449	0.468	0.897	0.43	0.284	0.462	1.313	0.777	0.619	0.819	0.747	0.464	0.379	0.347	0.772	1.474	1.085	0.341	0.908	0.423	0.402	0.432	1.008	0.372	0.4	0.807
TgΔhfb4-1	750	96	0.34	0.696	0.313	1.194	0.345	0.491	0.837	0.409	0.789	1.451	0.831	1.458	0.271	0.294	0.788	0.971	1.137	0.684	1.754	0.443	1.5	0.358	0.431	0.952	0.528	0.273	0.517	1.189	0.792	0.466	0.803	0.659	0.392	0.294	0.335	0.826	1.294	1.17	0.353	0.894	0.465	0.38	0.352	0.937	0.325	0.327	0.812
TgΔhfb4-4	750	96	0.348	0.685	0.329	1.185	0.308	0.6	0.821	0.426	0.71	1.282	0.755	1.345	0.282	0.233	0.814	1.023	0.963	0.748	0.977	0.534	1.519	0.354	0.571	0.815	0.56	0.287	0.667	1.924	0.783	0.683	0.83	0.716	0.514	0.294	0.672	0.707	1.215	0.884	0.346	0.91	0.581	0.342	0.354	0.954	0.306	0.382	0.555
TgΔhfb4-4	750	96	0.353	0.692	0.308	0.813	0.356	0.639	0.831	0.431	0.757	1.425	0.864	1.077	0.328	0.251	0.751	1.057	1.382	0.728	1.094	0.552	1.27	0.414	0.591	0.788	0.623	0.298	0.657	1.576	0.846	0.572	0.871	0.654	0.51	0.319	0.653	0.769	1.373	1.167	0.319	0.906	0.568	0.391	0.407	0.985	0.33	0.361	0.571
TgΔhfb2-1	750	96	0.387	0.662	0.302	1.411	0.356	0.481	0.843	0.33	0.493	1.496	0.634	1.228	0.293	0.291	0.921	1.272	0.926	0.543	0.857	0.252	1.232	0.326	0.421	1.305	0.488	0.254	0.312	1.034	0.869	0.321	0.779	0.435	0.297	0.275	0.308	0.932	0.891	1.545	0.343	0.591	0.396	0.37	0.351	0.653	0.302	0.343	0.368
TgΔhfb2-1	750	96	0.386	0.679	0.366	1.468	0.301	0.436	1.084	0.401	0.55	1.526	0.596	1.392	0.296	0.299	1.179	0.972	0.971	0.592	0.937	0.252	1.587	0.37	0.448	1.521	0.472	0.265	0.283	1.193	0.945	0.38	0.915	0.454	0.317	0.348	0.349	0.865	1.014	1.659	0.38	0.636	0.409	0.379	0.414	0.74	0.33	0.343	0.393
TgΔhfb2-17	750	96	0.369	0.64	0.362	1.641	0.361	0.532	0.949	0.37	0.762	1.98	0.719	1.21	0.351	0.29	0.636	1.233	1.185	0.564	0.948	0.258	1.303	0.38	0.505	1.356	0.581	0.268	0.357	1.388	0.784	0.446	0.749	0.519	0.35	0.313	0.466	1.19	1.015	1.909	0.394	0.707	0.425	0.358	0.385	0.735	0.356	0.407	0.436
TgΔhfb2-17	750	96	0.393	0.64	0.368	1.685	0.377	0.532	0.913	0.382	0.538	1.624	0.708	1.227	0.301	0.247	0.649	1.15	0.915	0.62	0.947	0.244	1.639	0.256	0.43	1.313	0.531	0.26	0.292	1.545	0.86	0.402	0.971	0.593	0.287	0.292	0.469	0.948	1.047	1.767	0.35	0.677	0.463	0.395	0.417	0.724	0.363	0.411	0.375
TgΔhfb10-2	750	96	0.324	0.529	0.273	1.259	0.368	0.538	0.82	0.381	0.63	1.843	0.694	0.89	0.33	0.276	0.636	1.314	1.079	0.563	1.151	0.273	1.059	0.392	0.475	0.903	0.528	0.244	0.401	0.921	0.817	0.519	0.766	0.529	0.355	0.334	0.374	0.917	1.342	1.664	0.405	0.646	0.423	0.407	0.425	0.717	0.37	0.386	0.421
TgΔhfb10-2	750	96	0.383	0.483	0.395	1.165	0.381	0.48	0.787	0.381	0.657	2.022	0.693	1.044	0.298	0.285	0.573	1.079	0.998	0.568	1.169	0.245	1.248	0.387	0.496	1.211	0.53	0.231	0.386	0.952	0.795	0.515	0.782	0.557	0.366	0.349	0.386	1	1.26	1.448	0.404	0.657	0.457	0.423	0.433	0.666	0.38	0.405	0.449
TgΔhfb10-3	750	96	0.399	0.649	0.332	1.306	0.332	0.494	0.844	0.359	0.573	1.218	0.639	1.048	0.365	0.275	0.598	1.083	0.894	0.571	0.892	0.234	1.197	0.349	0.453	0.974	0.507	0.223	0.318	1.183	0.832	0.371	0.807	0.427	0.286	0.293	0.361	0.975	1.355	1.602	0.384	0.631	0.356	0.347	0.386	0.612	0.332	0.35	0.423
TgΔhfb10-3	750	96	0.34	0.557	0.329	1.232	0.348	0.484	0.742	0.36	0.559	1.296	0.681	1.025	0.294	0.31	0.644	0.957	0.939	0.609	0.789	0.244	1.188	0.336	0.466	0.926	0.479	0.23	0.378	1.065	0.772	0.376	0.672	0.578	0.321	0.308	0.388	0.859	1.243	1.372	0.308	0.601	0.347	0.37	0.377	0.547	0.362	0.344	0.395
TgΔhfb4-Δhfb10-2	750	96	0.37	0.783	0.359	0.951	0.334	0.627	0.829	0.399	0.764	1.055	0.755	1.062	0.325	0.337	0.779	1.046	1.509	0.789	1.367	0.573	1.07	0.464	0.573	0.865	0.649	0.482	0.66	1.151	0.878	0.724	0.85	0.945	0.625	0.27	0.653	0.824	0.93	0.995	0.343	1.044	0.943	0.429	0.423	1.245	0.294	0.425	0.784
TgΔhfb4-Δhfb10-2	750	96	0.372	0.731	0.29	0.967	0.346	0.628	0.855	0.402	0.938	1.013	0.828	1.074	0.304	0.292	0.77	1.165	1.137	0.821	1.674	0.673	1.565	0.382	0.563	0.839	0.637	0.412	0.749	1.079	0.82	0.536	0.818	0.811	0.555	0.51	0.652	0.791	0.998	1.067	0.327	0.919	0.629	0.402	0.335	1.087	0.32	0.338	0.711
TgΔhfb4-Δhfb10-11	750	96	0.347	0.695	0.314	0.861	0.334	0.535	0.782	0.501	0.906	1.133	0.772	0.93	0.285	0.253	0.718	0.785	0.813	0.923	0.889	0.615	1.667	0.269	0.524	0.729	0.608	0.321	0.713	0.893	0.743	0.585	0.724	0.732	0.576	0.258	0.67	0.755	0.784	0.628	0.302	0.825	0.463	0.327	0.359	0.861	0.296	0.349	0.687
TgΔhfb4-Δhfb10-11	750	96	0.332	0.665	0.292	0.863	0.337	0.586	0.756	0.519	0.966	1.104	0.777	1.137	0.292	0.264	0.718	0.892	0.957	0.897	0.952	0.607	1.331	0.275	0.475	1.161	0.657	0.309	0.706	0.967	0.734	0.814	0.699	0.769	0.468	0.268	0.634	0.732	0.973	0.831	0.29	0.836	0.474	0.331	0.378	1.001	0.276	0.345	0.675
Tg	750	120	0.331	0.611	0.433	1.647	0.309	0.501	1.286	0.26	0.367	1.565	0.558	0.958	0.294	0.277	0.653	0.781	1.217	0.51	0.78	0.225	1.043	0.434	0.355	1.158	0.561	0.281	0.442	1.591	0.86	0.365	0.865	0.499	0.357	0.267	0.321	0.899	1.333	1.673	0.33	0.551	0.378	0.511	0.342	0.69	0.339	0.342	0.517
Tg	750	120	0.344	0.663	0.408	2.004	0.307	0.588	1.472	0.266	0.391	1.772	0.689	1.248	0.29	0.317	0.729	1.612	1.111	0.518	0.805	0.209	1.449	0.417	0.373	1.274	0.475	0.255	0.412	1.588	0.843	0.43	0.948	0.482	0.338	0.275	0.37	0.983	1.373	1.71	0.447	0.549	0.372	0.345	0.372	0.755	0.321	0.366	0.364
Tg	750	120	0.372	0.645	0.329	1.703	0.302	0.517	1.651	0.315	0.354	1.571	0.687	1.198	0.276	0.297	0.819	1.633	1.049	0.557	0.791	0.222	1.357	0.403	0.324	1.141	0.597	0.252	0.356	1.606	0.818	0.457	0.901	0.587	0.291	0.283	0.327	0.849	1.709	1.765	0.35	0.606	0.447	0.292	0.333	0.765	0.376	0.355	0.505
TgΔhfb4-1	750	120	0.36	0.704	0.345	1.217	0.383	0.527	0.784	0.461	1.132	1.025	0.938	1.205	0.274	0.257	0.781	1.229	0.941	0.739	1.548	0.981	1.046	0.448	0.429	0.717	0.434	0.288	0.638	1.425	0.723	0.658	0.673	0.957	0.591	0.382	0.36	0.822	1.142	0.887	0.338	0.894	0.453	0.412	0.442	1.304	0.378	0.388	0.761
TgΔhfb4-1	750	120	0.336	0.663	0.311	1.303	0.352	0.492	0.811	0.421	0.873	1.027	0.911	1.149	0.265	0.284	0.716	1.074	1.092	0.739	1.501	0.49	1.091	0.349	0.396	0.745	0.533	0.274	0.663	1.193	0.729	0.503	0.676	0.788	0.552	0.3	0.355	0.826	0.966	0.87	0.352	0.88	0.524	0.386	0.362	1.123	0.332	0.312	0.747
TgΔhfb4-4	750	120	0.352	0.685	0.334	1.313	0.312	0.625	0.83	0.533	0.798	1.007	0.748	1.221	0.281	0.229	0.798	0.956	0.829	0.738	0.756	0.416	1.147	0.35	0.58	0.64	0.593	0.293	0.737	1.876	0.756	0.751	0.786	0.781	0.533	0.297	0.789	0.753	1.041	0.704	0.357	0.909	0.937	0.362	0.363	1.038	0.311	0.385	0.516
TgΔhfb4-4	750	120	0.355	0.685	0.317	0.906	0.359	0.671	0.824	0.526	0.778	1.196	0.967	0.931	0.334	0.244	0.737	0.985	1.329	0.719	0.786	0.42	1.005	0.408	0.6	0.653	0.643	0.301	0.698	1.643	0.848	0.629	0.83	0.658	0.519	0.322	0.766	0.806	1.126	0.879	0.327	0.913	0.904	0.416	0.42	1.116	0.337	0.366	0.519
TgΔhfb2-1	750	120	0.389	0.606	0.306	1.774	0.363	0.473	1.217	0.374	0.429	1.516	0.673	1.229	0.288	0.286	0.814	1.657	1.02	0.553	1.273	0.25	1.11	0.321	0.386	0.945	0.494	0.258	0.331	1.737	0.79	0.327	0.86	0.585	0.311	0.277	0.333	0.831	1.559	1.919	0.342	0.689	0.417	0.375	0.353	0.699	0.304	0.353	0.409
TgΔhfb2-1	750	120	0.397	0.639	0.368	1.839	0.306	0.442	1.549	0.454	0.645	2.006	0.698	1.246	0.291	0.292	0.975	1.441	1.278	0.595	1.35	0.254	1.458	0.362	0.427	1.604	0.475	0.268	0.288	1.922	0.882	0.387	0.937	0.613	0.33	0.352	0.356	0.764	1.985	2.317	0.38	0.75	0.431	0.386	0.42	0.742	0.332	0.341	0.447
TgΔhfb2-17	750	120	0.372	0.643	0.363	1.875	0.368	0.533	1.407	0.406	0.714	2.173	0.778	1.041	0.347	0.286	0.561	1.135	1.236	0.561	0.996	0.248	1.072	0.377	0.465	0.994	0.586	0.268	0.368	1.959	0.764	0.451	0.783	0.481	0.364	0.315	0.499	1.005	1.309	2.172	0.396	0.783	0.438	0.364	0.39	0.684	0.359	0.396	0.463
TgΔhfb2-17	750	120	0.394	0.639	0.37	1.936	0.392	0.538	1.388	0.496	0.585	1.896	0.738	1.259	0.304	0.258	0.613	1.479	1.162	0.677	1.037	0.249	1.61	0.268	0.42	1.03	0.542	0.262	0.299	1.978	0.86	0.417	1.016	0.544	0.307	0.317	0.552	0.791	1.7	2.022	0.364	0.811	0.497	0.41	0.43	0.716	0.381	0.406	0.403
TgΔhfb10-2	750	120	0.329	0.511	0.279	1.63	0.374	0.532	1.131	0.413	0.586	2.041	0.746	0.973	0.326	0.273	0.585	1.486	1.228	0.601	1.262	0.27	1.037	0.386	0.446	0.764	0.524	0.248	0.42	1.233	0.788	0.519	0.769	0.466	0.372	0.337	0.375	0.866	1.559	1.609	0.405	0.726	0.438	0.412	0.43	0.67	0.373	0.38	0.484
TgΔhfb10-2	750	120	0.387	0.471	0.395	1.672	0.388	0.471	1.175	0.473	0.575	2.173	0.732	0.961	0.29	0.28	0.519	0.98	0.85	0.588	1.264	0.25	1.061	0.38	0.42	0.967	0.53	0.235	0.408	1.316	0.713	0.517	0.783	0.484	0.39	0.352	0.394	0.962	1.372	1.087	0.406	0.734	0.476	0.431	0.438	0.644	0.382	0.392	0.51
TgΔhfb10-3	750	120	0.402	0.624	0.34	1.512	0.342	0.496	1.069	0.388	0.598	1.03	0.676	0.903	0.359	0.271	0.544	1.061	0.806	0.566	0.859	0.23	1.039	0.356	0.416	0.836	0.519	0.237	0.347	1.63	0.779	0.382	0.834	0.448	0.335	0.316	0.398	0.911	1.624	1.718	0.391	0.706	0.386	0.374	0.417	0.614	0.359	0.359	0.501
TgΔhfb10-3	750	120	0.344	0.494	0.329	1.326	0.356	0.482	0.823	0.401	0.579	1.095	0.691	0.947	0.294	0.306	0.535	1.046	1.097	0.614	0.812	0.241	1.027	0.332	0.444	0.852	0.485	0.236	0.399	1.572	0.719	0.38	0.689	0.547	0.336	0.31	0.407	0.764	1.764	1.562	0.309	0.739	0.363	0.382	0.381	0.575	0.366	0.352	0.427
TgΔhfb4-Δhfb10-2	750	120	0.374	0.731	0.361	0.899	0.338	0.629	0.846	0.395	0.655	0.992	0.716	0.895	0.323	0.332	0.74	0.963	1.382	0.81	1.023	0.475	0.773	0.486	0.552	0.739	0.647	0.489	0.668	1.067	0.871	0.801	0.793	1.053	0.544	0.272	0.654	0.837	0.837	0.898	0.351	1.036	0.885	0.443	0.438	1.52	0.305	0.444	0.745
TgΔhfb4-Δhfb10-2	750	120	0.373	0.734	0.298	0.879	0.352	0.641	0.776	0.399	0.625	0.944	0.812	0.876	0.307	0.284	0.735	1.094	0.956	0.826	1.344	0.607	1.1	0.412	0.549	0.686	0.656	0.432	0.792	0.974	0.782	0.544	0.754	0.988	0.506	0.516	0.669	0.827	0.85	0.835	0.346	0.898	0.696	0.438	0.391	1.221	0.338	0.378	0.676
TgΔhfb4-Δhfb10-11	750	120	0.348	0.732	0.316	0.812	0.336	0.569	0.807	0.684	0.674	0.685	0.795	0.771	0.279	0.248	0.719	0.631	0.7	0.983	0.653	0.468	1.24	0.27	0.508	0.602	0.618	0.323	0.842	0.752	0.713	0.631	0.705	0.77	0.513	0.269	0.757	0.779	0.525	0.557	0.313	0.883	0.837	0.351	0.367	0.877	0.309	0.363	0.637
TgΔhfb4-Δhfb10-11	750	120	0.332	0.693	0.294	0.824	0.34	0.638	0.777	0.665	0.71	0.831	0.818	0.897	0.291	0.257	0.711	0.699	0.836	0.988	0.697	0.525	0.884	0.272	0.465	0.798	0.661	0.314	0.76	0.799	0.704	0.876	0.672	0.86	0.477	0.27	0.758	0.744	0.692	0.643	0.297	0.886	0.85	0.357	0.384	0.983	0.279	0.355	0.604
[truncated: 49 more columns]

## Sheet: Growth Th
Growth (OD750 values) of Th mutants on 95 carbon sources and on water
Strain	OD	time, h	water	Tween 80	N-acetyl-D-galactosamine	N-acetyl-D-glucosamine	N-acetyl-β- D-mannosamine	adonitol	amygdalin	D-arabinose	L-arabinose	D-arabitol	arbutin	D-cellobiose	α-cyclodextrin	β-cyclodextrin	dextrin	i-erythritol	D-fructose	L-fucose	D-galactose	D-galacturonic acid	gentobiose	D-gluconic acid	D-glucosamine	α-D-glucose	α-D-glucose- 1 -phosphate	glucuronamide	D-glucuronic acid	glycerol	glycogen	m-inositol	2-keto-D-gluconic acid	α-D-lactose	lactulose	maltitol	maltose	maltotriose	D-mannitol	D-mannose	D-melezitose	D-melibiose	α-methyl-D-galactoside	β-methyl-D-galactoside	α-methyl-D-glucoside	β-methyl-D-glucoside	palatinose	D-psicose	D-raffinose
Th	750	24	0.242	0.238	0.242	0.242	0.222	0.229	0.253	0.208	0.19	0.258	0.289	0.3	0.207	0.203	0.351	0.24	0.28	0.265	0.223	0.181	0.256	0.245	0.219	0.34	0.26	0.212	0.223	0.229	0.421	0.209	0.276	0.229	0.22	0.223	0.231	0.289	0.253	0.272	0.258	0.224	0.239	0.257	0.262	0.235	0.236	0.25	0.241
Th	750	24	0.259	0.175	0.231	0.249	0.232	0.246	0.252	0.213	0.216	0.265	0.267	0.306	0.211	0.204	0.36	0.317	0.287	0.248	0.227	0.183	0.265	0.214	0.211	0.319	0.275	0.217	0.252	0.241	0.458	0.254	0.356	0.243	0.221	0.213	0.223	0.295	0.271	0.269	0.251	0.239	0.258	0.265	0.262	0.273	0.25	0.239	0.227
Th	750	24	0.271	0.238	0.239	0.22	0.215	0.239	0.25	0.213	0.229	0.246	0.264	0.269	0.199	0.203	0.322	0.232	0.265	0.248	0.224	0.174	0.254	0.224	0.23	0.284	0.263	0.212	0.232	0.23	0.414	0.233	0.296	0.242	0.216	0.217	0.218	0.304	0.26	0.268	0.235	0.241	0.245	0.25	0.255	0.252	0.233	0.238	0.228
ThΔhfb4-3	750	24	0.248	0.293	0.25	0.315	0.241	0.3	0.263	0.224	0.231	0.352	0.276	0.354	0.233	0.202	0.413	0.431	0.304	0.344	0.291	0.172	0.322	0.23	0.24	0.404	0.324	0.239	0.229	0.26	0.573	0.252	0.285	0.232	0.208	0.218	0.226	0.351	0.31	0.397	0.263	0.256	0.254	0.27	0.262	0.261	0.23	0.246	0.231
ThΔhfb4-3	750	24	0.261	0.224	0.239	0.277	0.229	0.301	0.29	0.231	0.238	0.335	0.307	0.343	0.237	0.23	0.383	0.349	0.325	0.295	0.275	0.188	0.333	0.24	0.237	0.393	0.356	0.236	0.24	0.252	0.524	0.228	0.343	0.225	0.207	0.21	0.223	0.352	0.321	0.369	0.275	0.241	0.238	0.258	0.261	0.259	0.236	0.241	0.241
ThΔhfb4-11	750	24	0.225	0.236	0.259	0.247	0.214	0.235	0.245	0.212	0.223	0.268	0.254	0.298	0.206	0.205	0.362	0.26	0.259	0.246	0.221	0.165	0.27	0.229	0.215	0.332	0.291	0.206	0.215	0.243	0.482	0.227	0.256	0.229	0.22	0.224	0.225	0.312	0.243	0.295	0.26	0.232	0.235	0.229	0.253	0.237	0.239	0.222	0.219
ThΔhfb4-11	750	24	0.24	0.239	0.255	0.255	0.224	0.233	0.322	0.207	0.229	0.28	0.253	0.289	0.216	0.205	0.359	0.326	0.273	0.241	0.23	0.176	0.268	0.254	0.224	0.311	0.35	0.226	0.218	0.321	0.499	0.203	0.359	0.228	0.213	0.229	0.21	0.295	0.243	0.312	0.263	0.23	0.232	0.233	0.265	0.25	0.234	0.242	0.22
ThΔhfb10-2	750	24	0.223	0.219	0.238	0.451	0.204	0.294	0.264	0.206	0.227	0.324	0.282	0.325	0.19	0.186	0.353	0.276	0.274	0.27	0.244	0.18	0.311	0.213	0.22	0.361	0.292	0.199	0.213	0.236	0.5	0.213	0.266	0.211	0.206	0.213	0.213	0.336	0.266	0.338	0.256	0.221	0.216	0.23	0.253	0.231	0.222	0.243	0.222
ThΔhfb10-2	750	24	0.285	0.285	0.236	0.308	0.219	0.276	0.276	0.209	0.248	0.325	0.252	0.352	0.2	0.183	0.4	0.403	0.312	0.305	0.257	0.173	0.333	0.215	0.218	0.363	0.313	0.2	0.211	0.253	0.523	0.241	0.327	0.215	0.202	0.199	0.2	0.334	0.296	0.354	0.241	0.228	0.228	0.26	0.253	0.249	0.222	0.219	0.208
ThΔhfb10-17	750	24	0.283	0.223	0.242	0.302	0.227	0.262	0.266	0.215	0.231	0.3	0.272	0.298	0.218	0.185	0.364	0.298	0.294	0.282	0.242	0.247	0.282	0.242	0.225	0.333	0.321	0.227	0.226	0.291	0.485	0.235	0.264	0.219	0.214	0.209	0.215	0.324	0.261	0.304	0.262	0.257	0.269	0.275	0.288	0.251	0.263	0.238	0.221
ThΔhfb10-17	750	24	0.28	0.176	0.255	0.283	0.251	0.275	0.283	0.216	0.247	0.287	0.277	0.322	0.218	0.196	0.361	0.355	0.297	0.275	0.248	0.177	0.286	0.221	0.232	0.354	0.307	0.237	0.229	0.267	0.439	0.264	0.295	0.219	0.214	0.209	0.227	0.312	0.287	0.317	0.254	0.276	0.246	0.272	0.266	0.245	0.229	0.238	0.249
ThΔhfb4-Δhfb10-27	750	24	0.244	0.244	0.229	0.22	0.224	0.222	0.236	0.216	0.222	0.242	0.259	0.266	0.212	0.228	0.334	0.247	0.234	0.222	0.209	0.172	0.23	0.223	0.218	0.302	0.287	0.227	0.226	0.251	0.468	0.224	0.251	0.205	0.203	0.218	0.206	0.258	0.238	0.258	0.254	0.217	0.226	0.23	0.226	0.221	0.225	0.231	0.225
ThΔhfb4-Δhfb10-27	750	24	0.273	0.209	0.212	0.247	0.221	0.248	0.257	0.219	0.233	0.247	0.26	0.251	0.201	0.181	0.318	0.244	0.228	0.235	0.204	0.162	0.238	0.217	0.203	0.271	0.254	0.211	0.21	0.271	0.424	0.231	0.225	0.218	0.226	0.206	0.198	0.26	0.248	0.237	0.23	0.231	0.256	0.242	0.231	0.227	0.229	0.219	0.204
ThΔhfb4-Δhfb10-30	750	24	0.24	0.198	0.209	0.234	0.191	0.251	0.239	0.202	0.21	0.296	0.313	0.291	0.207	0.166	0.317	0.313	0.267	0.244	0.235	0.171	0.305	0.219	0.213	0.337	0.309	0.196	0.203	0.248	0.395	0.213	0.261	0.194	0.219	0.204	0.195	0.316	0.255	0.29	0.227	0.214	0.218	0.221	0.223	0.232	0.212	0.223	0.214
ThΔhfb4-Δhfb10-30	750	24	0.264	0.201	0.248	0.341	0.25	0.298	0.296	0.234	0.245	0.291	0.319	0.339	0.27	0.225	0.267	0.333	0.349	0.292	0.27	0.197	0.334	0.244	0.236	0.389	0.406	0.228	0.219	0.279	0.429	0.265	0.329	0.23	0.209	0.226	0.232	0.384	0.296	0.366	0.272	0.238	0.26	0.261	0.268	0.271	0.244	0.252	0.227
ThΔhfb2-1	750	24	0.231	0.304	0.199	0.277	0.209	0.3	0.267	0.221	0.223	0.323	0.248	0.329	0.213	0.196	0.379	0.314	0.304	0.304	0.288	0.183	0.311	0.215	0.203	0.357	0.322	0.209	0.217	0.264	0.507	0.246	0.296	0.212	0.194	0.203	0.198	0.348	0.276	0.387	0.258	0.232	0.242	0.249	0.262	0.242	0.211	0.224	0.21
ThΔhfb2-2	750	24	0.269	0.29	0.233	0.332	0.221	0.302	0.282	0.195	0.233	0.383	0.285	0.378	0.221	0.21	0.406	0.344	0.342	0.334	0.288	0.176	0.347	0.219	0.227	0.405	0.362	0.216	0.23	0.292	0.551	0.257	0.421	0.219	0.219	0.21	0.214	0.366	0.333	0.374	0.268	0.249	0.223	0.259	0.251	0.243	0.221	0.23	0.215
Th	750	48	0.323	0.328	0.311	0.564	0.29	0.422	0.421	0.251	0.238	0.518	0.488	0.502	0.262	0.248	0.489	0.474	0.458	0.447	0.423	0.206	0.438	0.317	0.388	0.741	0.415	0.228	0.288	0.455	0.557	0.308	0.542	0.342	0.28	0.284	0.299	0.446	0.544	0.521	0.321	0.406	0.34	0.333	0.35	0.418	0.294	0.345	0.328
Th	750	48	0.323	0.295	0.313	0.496	0.307	0.41	0.422	0.288	0.314	0.545	0.457	0.666	0.267	0.279	0.5	0.497	0.541	0.415	0.458	0.209	0.446	0.274	0.376	0.528	0.427	0.227	0.328	0.488	0.613	0.382	0.704	0.382	0.28	0.274	0.299	0.49	0.63	0.516	0.308	0.429	0.36	0.348	0.35	0.488	0.316	0.33	0.314
Th	750	48	0.341	0.331	0.272	0.448	0.285	0.412	0.429	0.289	0.367	0.46	0.44	0.565	0.273	0.239	0.456	0.467	0.483	0.415	0.417	0.196	0.429	0.288	0.403	0.565	0.417	0.223	0.271	0.447	0.569	0.387	0.66	0.348	0.274	0.273	0.276	0.472	0.572	0.538	0.267	0.431	0.328	0.328	0.338	0.448	0.288	0.313	0.302
ThΔhfb4-3	750	48	0.317	0.44	0.298	0.713	0.299	0.47	0.446	0.303	0.314	0.554	0.441	0.48	0.271	0.215	0.561	0.586	0.432	0.506	0.481	0.192	0.467	0.291	0.377	0.575	0.47	0.255	0.277	0.545	0.72	0.36	0.501	0.359	0.244	0.27	0.266	0.489	0.502	0.599	0.298	0.47	0.326	0.333	0.327	0.457	0.267	0.307	0.291
ThΔhfb4-3	750	48	0.349	0.397	0.31	0.709	0.329	0.502	0.521	0.33	0.367	0.549	0.487	0.494	0.315	0.267	0.599	0.576	0.508	0.498	0.498	0.231	0.518	0.332	0.411	0.528	0.553	0.287	0.351	0.588	0.704	0.363	0.577	0.372	0.274	0.272	0.282	0.499	0.553	0.609	0.358	0.496	0.331	0.343	0.335	0.486	0.301	0.319	0.333
ThΔhfb4-11	750	48	0.313	0.335	0.324	0.578	0.295	0.398	0.429	0.296	0.329	0.47	0.432	0.5	0.291	0.249	0.516	0.517	0.413	0.415	0.404	0.193	0.448	0.284	0.361	0.545	0.444	0.241	0.308	0.489	0.654	0.338	0.457	0.316	0.279	0.269	0.281	0.483	0.424	0.535	0.335	0.432	0.324	0.303	0.319	0.41	0.291	0.285	0.282
ThΔhfb4-11	750	48	0.306	0.357	0.315	0.635	0.281	0.377	0.474	0.278	0.336	0.488	0.392	0.485	0.272	0.238	0.546	0.518	0.441	0.383	0.411	0.198	0.433	0.306	0.343	0.523	0.476	0.24	0.285	0.543	0.658	0.283	0.599	0.327	0.262	0.272	0.259	0.456	0.409	0.531	0.315	0.405	0.284	0.294	0.329	0.441	0.283	0.308	0.282
ThΔhfb10-2	750	48	0.275	0.312	0.299	0.603	0.251	0.44	0.45	0.303	0.328	0.537	0.464	0.478	0.229	0.204	0.518	0.455	0.433	0.424	0.435	0.202	0.511	0.26	0.354	0.551	0.398	0.21	0.268	0.491	0.67	0.315	0.476	0.333	0.263	0.248	0.247	0.489	0.451	0.564	0.285	0.407	0.282	0.279	0.299	0.415	0.263	0.302	0.285
ThΔhfb10-2	750	48	0.321	0.396	0.28	0.681	0.286	0.418	0.467	0.299	0.361	0.531	0.435	0.506	0.258	0.209	0.55	0.602	0.497	0.469	0.458	0.196	0.501	0.264	0.382	0.602	0.467	0.228	0.297	0.497	0.671	0.358	0.538	0.356	0.253	0.246	0.238	0.499	0.478	0.593	0.277	0.44	0.304	0.322	0.305	0.461	0.259	0.272	0.271
ThΔhfb10-17	750	48	0.354	0.352	0.294	0.665	0.283	0.424	0.433	0.305	0.337	0.538	0.441	0.477	0.283	0.23	0.498	0.588	0.46	0.426	0.413	0.272	0.475	0.308	0.369	0.558	0.473	0.251	0.292	0.528	0.634	0.333	0.466	0.315	0.26	0.26	0.267	0.48	0.459	0.534	0.32	0.455	0.35	0.342	0.356	0.415	0.311	0.308	0.29
ThΔhfb10-17	750	48	0.374	0.314	0.334	0.59	0.333	0.45	0.47	0.319	0.373	0.585	0.449	0.509	0.283	0.233	0.516	0.572	0.463	0.428	0.464	0.198	0.506	0.281	0.408	0.576	0.509	0.268	0.287	0.495	0.583	0.365	0.527	0.304	0.272	0.256	0.296	0.485	0.49	0.521	0.293	0.474	0.326	0.334	0.329	0.414	0.273	0.307	0.323
ThΔhfb4-Δhfb10-27	750	48	0.35	0.404	0.299	0.483	0.303	0.381	0.429	0.287	0.322	0.454	0.43	0.461	0.292	0.278	0.55	0.489	0.427	0.391	0.383	0.19	0.402	0.274	0.337	0.623	0.491	0.272	0.306	0.504	0.691	0.331	0.487	0.263	0.246	0.266	0.249	0.413	0.51	0.544	0.349	0.399	0.315	0.307	0.295	0.38	0.274	0.306	0.283
ThΔhfb4-Δhfb10-27	750	48	0.363	0.331	0.303	0.552	0.282	0.425	0.435	0.279	0.324	0.446	0.434	0.44	0.257	0.216	0.472	0.501	0.377	0.384	0.344	0.175	0.411	0.275	0.312	0.492	0.424	0.226	0.273	0.542	0.573	0.39	0.432	0.283	0.259	0.242	0.248	0.436	0.456	0.463	0.281	0.403	0.339	0.313	0.296	0.382	0.281	0.283	0.262
ThΔhfb4-Δhfb10-30	750	48	0.294	0.353	0.252	0.642	0.219	0.41	0.392	0.261	0.287	0.472	0.507	0.461	0.245	0.178	0.469	0.604	0.417	0.387	0.396	0.19	0.441	0.254	0.338	0.514	0.42	0.205	0.247	0.475	0.537	0.283	0.473	0.26	0.257	0.233	0.21	0.46	0.411	0.507	0.247	0.373	0.275	0.254	0.253	0.397	0.238	0.266	0.246
ThΔhfb4-Δhfb10-30	750	48	0.34	0.316	0.299	0.876	0.307	0.447	0.475	0.314	0.345	0.432	0.505	0.509	0.334	0.26	0.43	0.679	0.589	0.467	0.442	0.222	0.499	0.301	0.374	0.658	0.466	0.239	0.287	0.609	0.557	0.417	0.606	0.354	0.26	0.269	0.265	0.53	0.807	0.675	0.311	0.432	0.347	0.321	0.332	0.461	0.294	0.3	0.271
ThΔhfb2-1	750	48	0.308	0.451	0.252	0.59	0.264	0.446	0.45	0.338	0.33	0.492	0.402	0.498	0.254	0.217	0.499	0.518	0.447	0.456	0.47	0.203	0.477	0.252	0.344	0.543	0.428	0.218	0.293	0.497	0.664	0.376	0.48	0.314	0.227	0.247	0.222	0.491	0.489	0.566	0.288	0.411	0.293	0.306	0.327	0.42	0.244	0.272	0.25
ThΔhfb2-2	750	48	0.351	0.379	0.278	0.759	0.274	0.454	0.474	0.291	0.356	0.557	0.444	0.518	0.255	0.233	0.525	0.561	0.46	0.473	0.466	0.193	0.523	0.259	0.394	0.602	0.441	0.231	0.294	0.509	0.693	0.39	0.597	0.335	0.253	0.242	0.249	0.52	0.511	0.558	0.296	0.432	0.288	0.308	0.296	0.41	0.247	0.277	0.257
Th	750	96	0.343	0.511	0.33	1.898	0.306	0.448	0.742	0.328	0.303	2.006	0.73	0.801	0.28	0.26	0.54	0.774	0.716	0.537	0.584	0.216	0.728	0.326	0.413	1.906	0.432	0.268	0.327	1.087	0.628	0.335	1.3	0.49	0.445	0.291	0.315	0.773	1.904	0.974	0.33	0.65	0.383	0.362	0.377	0.592	0.307	0.362	0.477
Th	750	96	0.327	0.514	0.323	2.032	0.329	0.431	0.86	0.374	0.439	1.67	0.705	1.857	0.29	0.298	0.536	0.694	1.47	0.487	1.325	0.221	0.77	0.284	0.405	0.815	0.444	0.27	0.389	1.197	1.075	0.416	1.609	0.572	0.432	0.272	0.342	1.059	2.076	1.056	0.317	0.711	0.413	0.356	0.374	0.66	0.334	0.355	0.476
Th	750	96	0.355	0.541	0.28	2.07	0.307	0.426	0.839	0.37	0.478	1.078	0.659	1.742	0.292	0.253	0.431	0.782	0.822	0.493	0.562	0.214	0.741	0.302	0.461	1.143	0.439	0.255	0.301	1.257	0.603	0.414	1.457	0.48	0.413	0.287	0.306	0.746	1.967	1.173	0.266	0.666	0.368	0.346	0.363	0.661	0.307	0.329	0.467
ThΔhfb4-3	750	96	0.345	0.904	0.314	1.565	0.317	0.487	0.749	0.39	0.394	1.47	0.587	0.616	0.281	0.222	0.552	0.628	0.546	0.56	0.568	0.186	0.681	0.301	0.41	0.798	0.488	0.293	0.328	1.963	0.752	0.391	0.59	0.441	0.374	0.275	0.278	0.59	0.907	0.825	0.304	0.625	0.366	0.355	0.352	0.559	0.282	0.319	0.453
ThΔhfb4-3	750	96	0.354	0.733	0.304	1.95	0.322	0.479	0.768	0.366	0.411	1.157	0.606	0.668	0.287	0.255	0.521	0.613	0.591	0.517	0.567	0.238	0.626	0.324	0.532	0.717	0.526	0.282	0.364	2.054	0.69	0.367	0.668	0.441	0.419	0.273	0.29	0.594	0.954	0.879	0.336	0.71	0.368	0.348	0.344	0.624	0.311	0.368	0.484
ThΔhfb4-11	750	96	0.353	0.663	0.33	1.447	0.307	0.414	0.791	0.366	0.413	1.273	0.617	0.749	0.296	0.259	0.519	0.677	0.55	0.49	0.538	0.195	0.79	0.296	0.434	0.701	0.453	0.262	0.338	1.501	0.638	0.359	0.544	0.398	0.383	0.283	0.301	0.607	1.044	0.882	0.335	0.672	0.366	0.321	0.335	0.545	0.309	0.301	0.4
ThΔhfb4-11	750	96	0.36	0.658	0.32	1.283	0.297	0.398	0.817	0.329	0.431	1.548	0.571	0.816	0.282	0.25	0.538	0.653	0.639	0.464	0.516	0.203	0.842	0.307	0.343	0.793	0.487	0.267	0.317	1.651	0.664	0.307	0.672	0.428	0.359	0.281	0.28	0.576	1.161	0.88	0.32	0.636	0.341	0.313	0.345	0.712	0.301	0.322	0.406
ThΔhfb10-2	750	96	0.294	0.734	0.311	0.975	0.269	0.526	0.683	0.382	0.415	1.081	0.644	0.646	0.243	0.214	0.48	0.522	0.573	0.5	0.553	0.201	0.701	0.266	0.363	0.736	0.417	0.232	0.312	1.118	0.68	0.343	0.551	0.464	0.394	0.252	0.269	0.601	0.775	0.765	0.289	0.613	0.32	0.295	0.321	0.537	0.276	0.309	0.43
ThΔhfb10-2	750	96	0.332	0.743	0.301	1.34	0.306	0.449	0.703	0.372	0.43	1.089	0.61	0.67	0.274	0.215	0.526	0.638	0.638	0.537	0.549	0.19	0.693	0.274	0.377	0.758	0.485	0.253	0.342	1.104	0.67	0.381	0.599	0.453	0.377	0.257	0.256	0.62	0.891	0.78	0.284	0.61	0.338	0.341	0.323	0.578	0.273	0.288	0.437
ThΔhfb10-17	750	96	0.363	0.604	0.31	1.002	0.3	0.445	0.69	0.386	0.408	1.12	0.626	0.677	0.293	0.238	0.484	0.7	0.651	0.49	0.537	0.275	0.696	0.316	0.36	0.732	0.482	0.272	0.315	1.202	0.687	0.359	0.543	0.42	0.401	0.27	0.282	0.595	1.074	0.78	0.324	0.628	0.405	0.365	0.38	0.54	0.323	0.313	0.415
ThΔhfb10-17	750	96	0.38	0.609	0.346	1.484	0.346	0.475	0.751	0.375	0.45	1.154	0.582	0.613	0.297	0.241	0.493	0.683	0.612	0.504	0.577	0.203	0.669	0.297	0.395	0.653	0.527	0.309	0.315	1.142	0.615	0.384	0.733	0.435	0.422	0.272	0.317	0.583	0.819	0.844	0.3	0.718	0.367	0.356	0.352	0.543	0.288	0.345	0.508
ThΔhfb4-Δhfb10-27	750	96	0.366	0.75	0.33	1.151	0.309	0.393	0.685	0.374	0.428	1.111	0.618	0.657	0.283	0.266	0.505	0.558	0.521	0.448	0.506	0.198	0.603	0.293	0.34	0.861	0.467	0.271	0.295	1.092	0.653	0.341	0.481	0.353	0.332	0.28	0.285	0.581	0.751	0.948	0.317	0.576	0.328	0.31	0.307	0.468	0.3	0.323	0.396
ThΔhfb4-Δhfb10-27	750	96	0.354	0.648	0.309	1.338	0.315	0.47	0.779	0.37	0.406	1.099	0.62	0.612	0.277	0.238	0.475	0.69	0.522	0.461	0.473	0.195	0.635	0.3	0.322	0.702	0.456	0.275	0.314	1.255	0.594	0.418	0.536	0.401	0.351	0.272	0.281	0.578	0.792	0.77	0.304	0.639	0.376	0.353	0.334	0.58	0.314	0.309	0.386
ThΔhfb4-Δhfb10-30	750	96	0.222	0.869	0.46	1.623	0.629	0.486	0.735	0.371	0.381	1.595	0.564	0.671	0.49	0.327	0.486	1.147	0.558	0.533	0.588	0.408	0.738	0.304	0.369	0.576	0.451	0.66	0.396	1.756	0.594	0.348	0.59	0.406	0.363	0.261	0.545	0.382	1.042	1.103	0.289	0.663	0.353	0.338	0.323	0.571	0.281	0.319	0.352
ThΔhfb4-Δhfb10-30	750	96	0.381	0.433	0.42	1.303	0.36	0.475	0.78	0.439	0.462	1.143	0.759	1.153	0.381	0.381	0.434	1.242	0.925	0.572	0.565	0.215	0.691	0.456	0.334	1.393	0.441	0.69	0.504	1.41	0.592	0.469	0.717	0.49	0.492	0.291	0.49	0.507	2.178	1.02	0.307	0.594	0.399	0.366	0.377	0.587	0.313	0.306	0.343
ThΔhfb2-1	750	96	0.548	0.71	0.381	1.779	0.315	0.482	0.795	0.444	0.445	1.498	0.589	0.813	0.614	0.243	0.539	0.616	0.645	0.545	0.628	0.333	0.781	0.295	0.633	0.772	0.501	0.26	0.417	1.589	0.735	0.435	0.674	0.452	0.478	0.307	0.31	0.609	1.365	0.872	0.34	0.611	0.357	0.391	0.397	0.617	0.315	0.351	0.443
ThΔhfb2-2	750	96	0.605	0.611	0.274	1.788	0.627	0.507	0.81	0.47	0.353	1.22	0.729	0.54	0.286	0.231	0.538	0.671	0.651	0.581	0.714	0.346	0.506	0.521	0.601	0.456	0.486	0.293	0.66	1.677	0.706	0.468	0.745	0.487	0.449	0.29	0.46	0.477	0.97	0.984	0.71	0.629	0.347	0.371	0.378	0.724	0.334	0.343	0.5
Th	750	120	0.347	0.483	0.337	1.751	0.311	0.441	0.758	0.299	0.321	2.024	0.833	0.842	0.284	0.263	0.521	0.826	0.828	0.565	0.615	0.223	0.742	0.329	0.396	1.926	0.44	0.273	0.344	1.629	0.635	0.341	1.202	0.481	0.549	0.295	0.325	0.942	1.836	0.764	0.332	0.591	0.483	0.372	0.384	0.646	0.312	0.361	0.447
Th	750	120	0.322	0.47	0.319	1.897	0.334	0.428	1.306	0.37	0.45	1.841	0.837	2.009	0.293	0.29	0.527	0.661	1.683	0.51	1.428	0.223	0.744	0.286	0.39	0.768	0.452	0.283	0.413	1.945	1.074	0.415	1.7	0.539	0.449	0.274	0.445	1.273	2.106	1.001	0.318	0.676	0.475	0.363	0.377	0.725	0.339	0.348	0.464
Th	750	120	0.344	0.49	0.281	1.991	0.312	0.409	1.249	0.356	0.505	1.183	0.774	1.863	0.294	0.255	0.397	0.78	0.934	0.52	0.551	0.22	0.676	0.307	0.439	1.157	0.449	0.259	0.316	1.768	0.568	0.414	1.442	0.481	0.429	0.292	0.32	0.995	1.887	1.064	0.267	0.597	0.441	0.358	0.37	0.7	0.313	0.328	0.454
ThΔhfb4-3	750	120	0.346	0.829	0.32	1.387	0.322	0.465	0.823	0.336	0.374	1.586	0.664	0.633	0.284	0.225	0.536	0.654	0.561	0.563	0.58	0.19	0.642	0.305	0.387	0.722	0.496	0.296	0.354	2.012	0.726	0.394	0.511	0.423	0.366	0.288	0.289	0.601	0.872	0.751	0.303	0.562	0.411	0.362	0.359	0.575	0.292	0.322	0.411
ThΔhfb4-3	750	120	0.341	0.683	0.304	1.737	0.33	0.473	0.87	0.36	0.42	1.17	0.679	0.717	0.289	0.252	0.505	0.668	0.574	0.537	0.575	0.241	0.63	0.324	0.506	0.616	0.53	0.282	0.376	1.994	0.645	0.37	0.591	0.421	0.414	0.277	0.296	0.595	0.952	0.795	0.334	0.62	0.519	0.358	0.354	0.679	0.316	0.366	0.471
ThΔhfb4-11	750	120	0.333	0.597	0.335	1.333	0.312	0.407	1.168	0.351	0.451	1.481	0.719	0.745	0.298	0.256	0.511	0.643	0.561	0.507	0.545	0.199	0.68	0.297	0.43	0.542	0.458	0.262	0.355	1.947	0.615	0.366	0.513	0.378	0.393	0.286	0.312	0.615	0.992	0.706	0.336	0.626	0.45	0.329	0.339	0.56	0.314	0.299	0.406
ThΔhfb4-11	750	120	0.359	0.61	0.329	1.151	0.304	0.393	1.251	0.317	0.443	1.792	0.659	0.885	0.285	0.252	0.534	0.64	0.658	0.486	0.511	0.205	0.77	0.306	0.354	0.588	0.493	0.271	0.329	1.534	0.638	0.312	0.625	0.401	0.377	0.284	0.293	0.576	1.099	0.684	0.322	0.571	0.443	0.321	0.349	0.775	0.309	0.318	0.39
ThΔhfb10-2	750	120	0.302	0.671	0.314	1.038	0.275	0.488	0.697	0.352	0.42	0.82	0.725	0.625	0.248	0.217	0.471	0.533	0.615	0.509	0.545	0.204	0.628	0.269	0.336	0.595	0.427	0.234	0.333	0.915	0.637	0.345	0.505	0.429	0.42	0.256	0.273	0.599	0.736	0.647	0.289	0.565	0.36	0.302	0.326	0.551	0.282	0.308	0.407
ThΔhfb10-2	750	120	0.332	0.697	0.306	1.139	0.312	0.439	0.664	0.34	0.42	0.989	0.688	0.614	0.276	0.217	0.506	0.64	0.66	0.555	0.534	0.192	0.673	0.277	0.353	0.629	0.492	0.253	0.358	0.926	0.641	0.383	0.543	0.429	0.397	0.262	0.262	0.628	0.85	0.68	0.285	0.516	0.404	0.348	0.329	0.596	0.277	0.288	0.416
ThΔhfb10-17	750	120	0.363	0.56	0.314	0.895	0.306	0.428	0.691	0.348	0.435	0.946	0.73	0.697	0.295	0.239	0.46	0.628	0.668	0.509	0.53	0.3	0.643	0.316	0.332	0.641	0.488	0.272	0.322	1.044	0.668	0.36	0.477	0.398	0.39	0.274	0.287	0.59	1.016	0.682	0.324	0.546	0.494	0.379	0.389	0.562	0.33	0.315	0.426
ThΔhfb10-17	750	120	0.374	0.604	0.351	1.3	0.348	0.445	0.84	0.367	0.467	1.064	0.668	0.566	0.3	0.242	0.473	0.658	0.619	0.541	0.585	0.21	0.584	0.299	0.393	0.533	0.514	0.311	0.326	0.945	0.572	0.39	0.783	0.41	0.407	0.278	0.32	0.577	0.718	0.687	0.299	0.646	0.405	0.377	0.357	0.58	0.295	0.339	0.523
ThΔhfb4-Δhfb10-27	750	120	0.345	0.708	0.315	0.974	0.312	0.385	0.78	0.357	0.481	1.053	0.716	0.64	0.282	0.263	0.493	0.525	0.542	0.481	0.497	0.202	0.569	0.295	0.356	0.717	0.47	0.273	0.301	1.022	0.628	0.348	0.502	0.334	0.342	0.281	0.297	0.587	0.767	0.725	0.319	0.504	0.366	0.315	0.309	0.488	0.301	0.32	0.411
ThΔhfb4-Δhfb10-27	750	120	0.352	0.615	0.31	1.192	0.319	0.456	0.871	0.341	0.392	0.996	0.722	0.575	0.277	0.239	0.476	0.619	0.551	0.486	0.466	0.198	0.596	0.301	0.322	0.561	0.455	0.276	0.32	0.993	0.574	0.425	0.472	0.368	0.386	0.275	0.295	0.6	0.793	0.572	0.306	0.568	0.461	0.356	0.338	0.663	0.317	0.307	0.394
ThΔhfb4-Δhfb10-30	750	120	0.367	0.855	0.306	1.504	0.293	0.472	0.769	0.42	0.452	1.8	0.631	0.698	0.481	0.213	0.514	1.122	0.57	0.56	0.617	0.441	0.74	0.347	0.676	0.527	0.473	0.239	0.456	2.302	0.586	0.355	0.527	0.392	0.407	0.26	0.562	0.426	1.03	0.923	0.289	0.576	0.367	0.348	0.329	0.61	0.285	0.316	0.471
ThΔhfb4-Δhfb10-30	750	120	0.253	0.45	0.239	1.123	0.305	0.475	0.8	0.542	0.548	1.044	0.545	1.008	0.186	0.198	0.442	1.092	1.03	0.597	0.573	0.289	0.642	0.343	0.437	1.266	0.446	0.25	0.429	1.484	0.565	0.487	0.662	0.496	0.721	0.489	0.364	0.525	2.08	0.776	0.307	0.504	0.414	0.367	0.381	0.639	0.318	0.317	0.411
ThΔhfb2-1	750	120	0.515	0.812	0.297	1.618	0.314	0.476	0.832	0.429	0.489	1.76	0.654	0.778	0.491	0.241	0.6	0.66	0.681	0.556	0.64	0.406	0.7	0.294	0.648	0.667	0.507	0.255	0.444	1.832	0.724	0.447	0.598	0.432	0.508	0.31	0.305	0.702	1.312	0.726	0.342	0.525	0.382	0.394	0.398	0.633	0.317	0.333	0.523
ThΔhfb2-2	750	120	0.396	0.775	0.268	1.656	0.329	0.489	0.823	0.432	0.321	1.204	0.488	0.516	0.279	0.268	0.555	0.662	0.702	0.631	0.733	0.37	0.485	0.353	0.519	0.476	0.467	0.271	0.439	2.087	0.667	0.465	0.656	0.464	0.434	0.32	0.349	0.479	0.921	0.85	0.35	0.52	0.374	0.374	0.389	0.767	0.343	0.343	0.464
[truncated: 49 more columns]

## Sheet: Germination
Germination and respiration (OD490 and OD750 values) of Trichoderma mutants on 95 carbon sources and on water
Strain	OD	time, h	water	Tween 80	N-acetyl-D-galactosamine	N-acetyl-D-glucosamine	N-acetyl-β- D-mannosamine	adonitol	amygdalin	D-arabinose	L-arabinose	D-arabitol	arbutin	D-cellobiose	α-cyclodextrin	β-cyclodextrin	dextrin	i-erythritol	D-fructose	L-fucose	D-galactose	D-galacturonic acid	gentobiose	D-gluconic acid	D-glucosamine	α-D-glucose	α-D-glucose- 1 -phosphate	glucuronamide	D-glucuronic acid	glycerol	glycogen	m-inositol	2-keto-D-gluconic acid	α-D-lactose	lactulose	maltitol	maltose	maltotriose	D-mannitol	D-mannose	D-melezitose	D-melibiose	α-methyl-D-galactoside	β-methyl-D-galactoside	α-methyl-D-glucoside	β-methyl-D-glucoside	palatinose	D-psicose	D-raffinose
Tg	490	18	0.217	0.494	0.213	0.207	0.212	0.219	0.22	0.294	0.296	0.214	0.215	0.246	0.218	0.24	0.285	0.224	0.23	0.29	0.225	0.199	0.224	0.217	0.222	0.259	0.251	0.237	0.245	0.227	0.491	0.235	0.249	0.212	0.219	0.206	0.21	0.252	0.228	0.243	0.23	0.227	0.233	0.247	0.236	0.221	0.228	0.222	0.211
Tg	490	18	0.253	0.541	0.219	0.22	0.202	0.224	0.23	0.303	0.322	0.227	0.206	0.233	0.219	0.23	0.301	0.235	0.242	0.285	0.233	0.199	0.23	0.216	0.226	0.267	0.24	0.236	0.227	0.249	0.452	0.232	0.261	0.209	0.207	0.203	0.219	0.234	0.233	0.249	0.245	0.237	0.239	0.248	0.243	0.233	0.23	0.224	0.217
Tg	490	18	0.228	0.493	0.209	0.232	0.218	0.219	0.248	0.3	0.307	0.212	0.205	0.225	0.225	0.215	0.364	0.225	0.241	0.281	0.21	0.204	0.209	0.213	0.209	0.238	0.245	0.227	0.231	0.241	0.387	0.226	0.258	0.215	0.189	0.194	0.204	0.226	0.217	0.246	0.229	0.219	0.231	0.237	0.215	0.231	0.225	0.215	0.207
TgΔhfb4-1	490	18	0.253	0.597	0.261	0.261	0.263	0.267	0.282	0.297	0.295	0.329	0.276	0.36	0.249	0.275	0.506	0.317	0.35	0.337	0.301	0.737	0.331	0.28	0.278	0.44	0.255	0.274	0.245	0.327	0.605	0.28	0.269	0.268	0.251	0.258	0.261	0.415	0.315	0.382	0.3	0.303	0.28	0.282	0.283	0.286	0.261	0.26	0.249
TgΔhfb4-1	490	18	0.229	0.617	0.224	0.274	0.242	0.247	0.254	0.277	0.29	0.304	0.265	0.345	0.221	0.276	0.527	0.327	0.386	0.331	0.261		0.292	0.234	0.257	0.415	0.299	0.27	0.258	0.3	0.616	0.251	0.251	0.248	0.235	0.227	0.255	0.402	0.324	0.367	0.282	0.26	0.281	0.276	0.252	0.279	0.24	0.235	0.249
TgΔhfb4-4	490	18	0.335	1.155	0.313	0.613	0.29	0.527	0.467	0.331	0.404	0.596	0.593	0.548	0.306	0.245	0.627	0.626	0.584	0.474	0.509	0.204	0.558	0.375	0.455	0.635	0.59	0.269	0.322	0.603	0.767	0.493	0.556	0.338	0.317	0.303	0.428	0.56	0.599	0.589	0.419	0.55	0.346	0.343	0.344	0.44	0.309	0.35	0.367
TgΔhfb4-4	490	18	0.336	1.139	0.327	0.61	0.307	0.613	0.476	0.344	0.448	0.639	0.51	0.588	0.352	0.254	0.642	0.66	0.602	0.531	0.551	0.218	0.57	0.408	0.476	0.64	0.715	0.271	0.334	0.619	0.775	0.426	0.575	0.338	0.317	0.325	0.463	0.647	0.718	0.635	0.377	0.547	0.353	0.381	0.384	0.467	0.322	0.376	0.368
TgΔhfb2-1	490	18	0.268	0.382	0.232	0.231	0.23	0.236	0.231	0.271	0.288	0.252	0.26	0.268	0.237	0.253	0.353	0.252	0.25	0.292	0.241	0.214	0.241	0.231	0.24	0.265	0.275	0.25	0.229	0.26	0.515	0.258	0.285	0.244	0.221	0.214	0.214	0.251	0.254	0.248	0.235	0.234	0.268	0.261	0.261	0.241	0.239	0.247	0.239
TgΔhfb2-1	490	18	0.23	0.475	0.236	0.236	0.215	0.22	0.243	0.275	0.26	0.263	0.245	0.269	0.261	0.295	0.385	0.249	0.25	0.305	0.25	0.207	0.235	0.247	0.229	0.258	0.324	0.256	0.242	0.252	0.58	0.247	0.276	0.243	0.199	0.233	0.222	0.261	0.235	0.261	0.253	0.248	0.261	0.27	0.272	0.274	0.253	0.213	0.218
TgΔhfb2-17	490	18	0.279	0.56	0.243	0.257	0.241	0.247	0.265	0.274	0.278	0.263	0.287	0.289	0.241	0.247	0.349	0.26	0.278	0.302	0.249	0.195	0.261	0.251	0.243	0.291	0.278	0.25	0.248	0.29	0.642	0.258	0.27	0.239	0.24	0.233	0.244	0.268	0.269	0.273	0.258	0.265	0.271	0.273	0.263	0.227	0.256	0.253	0.244
TgΔhfb2-17	490	18	0.253	0.499	0.254	0.244	0.243	0.266	0.279	0.28	0.267	0.234	0.287	0.26	0.253	0.222	0.377	0.259	0.272	0.3	0.25	0.204	0.256	0.223	0.243	0.277	0.276	0.247	0.26	0.279	0.608	0.256	0.308	0.237	0.226	0.22	0.244	0.266	0.272	0.238	0.249	0.259	0.269	0.284	0.273	0.27	0.255	0.256	0.248
TgΔhfb10-2	490	18	0.246	0.223	0.216	0.215	0.211	0.215	0.247	0.241	0.249	0.235	0.249	0.285	0.204	0.212	0.422	0.257	0.254	0.251	0.218	0.186	0.238	0.217	0.217	0.29	0.238	0.21	0.228	0.239	0.513	0.226	0.236	0.207	0.202	0.207	0.21	0.27	0.244	0.245	0.233	0.214	0.219	0.233	0.229	0.231	0.219	0.218	0.212
TgΔhfb10-2	490	18	0.224	0.222	0.256	0.226	0.206	0.221	0.252	0.243	0.243	0.236	0.267	0.298	0.211	0.233	0.406	0.232	0.263	0.269	0.216	0.188	0.257	0.206	0.204	0.308	0.259	0.216	0.224	0.242	0.534	0.23	0.237	0.211	0.202	0.205	0.215	0.273	0.251	0.282	0.239	0.244	0.225	0.237	0.229	0.229	0.225	0.218	0.211
TgΔhfb10-3	490	18	0.271	0.432	0.225	0.212	0.214	0.236	0.244	0.262	0.256	0.237	0.225	0.249	0.267	0.329	0.359	0.334	0.23	0.294	0.234	0.191	0.22	0.231	0.217	0.257	0.249	0.22	0.223	0.256	0.591	0.244	0.241	0.215	0.205	0.213	0.215	0.255	0.241	0.254	0.26	0.231	0.251	0.258	0.237	0.22	0.233	0.232	0.217
TgΔhfb10-3	490	18	0.227	0.3	0.233	0.228	0.208	0.234	0.235	0.241	0.25	0.238	0.261	0.267	0.216	0.246	0.389	0.251	0.214	0.277	0.215	0.175	0.248	0.228	0.236	0.248	0.241	0.218	0.215	0.23	0.513	0.224	0.239	0.228	0.211	0.208	0.218	0.245	0.225	0.245	0.227	0.215	0.227	0.237	0.224	0.216	0.228	0.212	0.215
TgΔhfb4-Δhfb10-2	490	18	0.368	1.114	0.33	0.614	0.321	0.599	0.543	0.413	0.435	0.632	0.535	0.592	0.336	0.376	0.706	0.687	0.6	0.62	0.528	0.207	0.556	0.384	0.472	0.631	0.665	0.293	0.355	0.786	0.758	0.464	0.589	0.343	0.306	0.283	0.473	0.634	0.651	0.634	0.393	0.651	0.358	0.399	0.381	0.547	0.328	0.428	0.47
TgΔhfb4-Δhfb10-2	490	18	0.396	0.989	0.291	0.695	0.343	0.567	0.615	0.314	0.415	0.579	0.597	0.651	0.336	0.316	0.651	0.67	0.587	0.51	0.585	0.208	0.548	0.359	0.463	0.582	0.904	0.288	0.372	0.683	0.77	0.45	0.626	0.345	0.316	0.376	0.522	0.572	0.676	0.594	0.429	0.679	0.387	0.384	0.329	0.53	0.332	0.338	0.452
TgΔhfb4-Δhfb10-11	490	18	0.361	1.024	0.286	0.556	0.306	0.438	0.441	0.315	0.397	0.496	0.449	0.51	0.279	0.267	0.628	0.573	0.548	0.46	0.46	0.27	0.505	0.294	0.434	0.561	0.615	0.276	0.326	0.683	0.759	0.371	0.561	0.29	0.415	0.283	0.409	0.565	0.508	0.593	0.349	0.486	0.31	0.341	0.353	0.421	0.345	0.354	0.334
TgΔhfb4-Δhfb10-11	490	18	0.343	0.862	0.265	0.563	0.292	0.452	0.439	0.316	0.394	0.66	0.415	0.514	0.301	0.235	0.566	0.664	0.548	0.439	0.497	0.212	0.518	0.295	0.383	0.583	0.707	0.256	0.301	0.632	0.792	0.441	0.441	0.306	0.27	0.275	0.425	0.559	0.548	0.574	0.349	0.495	0.355	0.314	0.352	0.434	0.297	0.338	0.308
Tg	750	18	0.209	0.338	0.209	0.203	0.209	0.208	0.21	0.202	0.205	0.208	0.207	0.232	0.209	0.223	0.218	0.211	0.215	0.245	0.216	0.186	0.218	0.213	0.217	0.237	0.226	0.223	0.222	0.202	0.362	0.226	0.23	0.204	0.21	0.199	0.203	0.231	0.223	0.232	0.223	0.221	0.224	0.241	0.23	0.217	0.22	0.215	0.206
Tg	750	18	0.241	0.382	0.217	0.214	0.199	0.213	0.219	0.199	0.214	0.216	0.196	0.214	0.21	0.215	0.232	0.226	0.224	0.238	0.221	0.179	0.221	0.21	0.218	0.237	0.215	0.221	0.206	0.224	0.343	0.223	0.24	0.204	0.199	0.196	0.209	0.212	0.227	0.236	0.233	0.229	0.231	0.244	0.236	0.226	0.224	0.216	0.212
Tg	750	18	0.22	0.336	0.207	0.225	0.215	0.21	0.228	0.204	0.205	0.201	0.195	0.21	0.216	0.199	0.273	0.213	0.219	0.234	0.199	0.182	0.201	0.203	0.204	0.216	0.219	0.212	0.212	0.216	0.297	0.218	0.236	0.206	0.182	0.187	0.196	0.207	0.214	0.233	0.221	0.215	0.225	0.234	0.211	0.226	0.217	0.21	0.205
TgΔhfb4-1	750	18	0.229	0.278	0.24	0.233	0.24	0.23	0.24	0.24	0.248	0.26	0.237	0.282	0.219	0.24	0.411	0.257	0.282	0.253	0.264		0.267	0.248	0.25	0.344	0.21	0.258	0.218	0.265	0.49	0.246	0.227	0.237	0.225	0.228	0.227	0.32	0.267	0.315	0.249	0.264	0.248	0.26	0.253	0.248	0.234	0.236	0.228
TgΔhfb4-1	750	18	0.207	0.265	0.206	0.236	0.218	0.209	0.215	0.222	0.242	0.242	0.225	0.273	0.192	0.234	0.439	0.265	0.308	0.252	0.228	0.087	0.233	0.212	0.233	0.323	0.24	0.25	0.227	0.249	0.494	0.219	0.209	0.221	0.21	0.202	0.217	0.307	0.271	0.292	0.235	0.23	0.248	0.253	0.227	0.238	0.215	0.214	0.227
TgΔhfb4-4	750	18	0.25	0.327	0.234	0.476	0.219	0.385	0.312	0.244	0.27	0.454	0.483	0.412	0.218	0.203	0.509	0.491	0.443	0.315	0.378	0.177	0.424	0.264	0.32	0.474	0.464	0.228	0.239	0.483	0.59	0.342	0.432	0.248	0.241	0.231	0.296	0.443	0.468	0.462	0.296	0.42	0.265	0.262	0.262	0.311	0.242	0.259	0.271
TgΔhfb4-4	750	18	0.251	0.328	0.235	0.499	0.232	0.454	0.329	0.245	0.299	0.494	0.4	0.449	0.26	0.213	0.533	0.507	0.459	0.366	0.416	0.187	0.443	0.287	0.344	0.484	0.471	0.23	0.246	0.506	0.605	0.292	0.446	0.251	0.232	0.24	0.32	0.507	0.538	0.523	0.263	0.426	0.269	0.29	0.278	0.331	0.244	0.278	0.259
TgΔhfb2-1	750	18	0.243	0.21	0.223	0.227	0.223	0.218	0.217	0.225	0.239	0.235	0.237	0.242	0.221	0.22	0.276	0.243	0.239	0.246	0.236	0.205	0.229	0.222	0.226	0.242	0.249	0.239	0.215	0.232	0.405	0.239	0.258	0.227	0.212	0.203	0.202	0.228	0.244	0.242	0.22	0.22	0.25	0.251	0.25	0.234	0.229	0.234	0.225
TgΔhfb2-1	750	18	0.22	0.27	0.227	0.227	0.207	0.208	0.219	0.234	0.228	0.246	0.223	0.244	0.241	0.261	0.292	0.224	0.232	0.251	0.238	0.197	0.219	0.233	0.217	0.234	0.296	0.241	0.227	0.221	0.465	0.235	0.252	0.226	0.19	0.22	0.209	0.235	0.225	0.25	0.238	0.235	0.249	0.256	0.261	0.254	0.235	0.206	0.208
TgΔhfb2-17	750	18	0.258	0.273	0.228	0.236	0.229	0.226	0.226	0.225	0.232	0.238	0.244	0.25	0.218	0.206	0.265	0.237	0.252	0.242	0.233	0.183	0.235	0.232	0.231	0.258	0.245	0.235	0.227	0.251	0.497	0.235	0.242	0.223	0.221	0.216	0.223	0.238	0.252	0.253	0.24	0.246	0.254	0.26	0.249	0.211	0.239	0.238	0.229
TgΔhfb2-17	750	18	0.235	0.237	0.238	0.228	0.231	0.233	0.238	0.235	0.221	0.214	0.232	0.23	0.23	0.195	0.273	0.24	0.24	0.243	0.233	0.191	0.229	0.208	0.221	0.245	0.245	0.232	0.235	0.244	0.469	0.238	0.274	0.222	0.209	0.206	0.215	0.235	0.254	0.217	0.229	0.244	0.254	0.269	0.259	0.249	0.233	0.24	0.233
TgΔhfb10-2	750	18	0.229	0.076	0.205	0.201	0.201	0.199	0.202	0.201	0.21	0.208	0.208	0.23	0.184	0.178	0.314	0.22	0.213	0.196	0.204	0.174	0.2	0.205	0.204	0.231	0.21	0.198	0.208	0.209	0.422	0.208	0.204	0.196	0.19	0.194	0.192	0.22	0.223	0.219	0.208	0.205	0.21	0.221	0.217	0.213	0.204	0.205	0.203
TgΔhfb10-2	750	18	0.211	0.066	0.227	0.207	0.197	0.197	0.205	0.202	0.205	0.204	0.217	0.234	0.19	0.192	0.311	0.208	0.218	0.205	0.201	0.174	0.21	0.195	0.193	0.236	0.225	0.205	0.206	0.212	0.442	0.209	0.206	0.197	0.188	0.189	0.196	0.22	0.227	0.242	0.209	0.223	0.214	0.225	0.216	0.207	0.206	0.205	0.2
TgΔhfb10-3	750	18	0.243	0.194	0.213	0.2	0.203	0.217	0.211	0.211	0.21	0.218	0.199	0.225	0.216	0.278	0.262	0.253	0.209	0.235	0.221	0.175	0.202	0.217	0.207	0.234	0.221	0.207	0.205	0.229	0.468	0.226	0.218	0.197	0.192	0.198	0.202	0.229	0.22	0.236	0.238	0.223	0.236	0.242	0.225	0.21	0.216	0.223	0.205
TgΔhfb10-3	750	18	0.217	0.126	0.221	0.214	0.199	0.213	0.199	0.193	0.199	0.211	0.225	0.223	0.199	0.202	0.28	0.211	0.188	0.224	0.201	0.165	0.218	0.216	0.222	0.215	0.219	0.205	0.201	0.201	0.425	0.21	0.213	0.21	0.2	0.196	0.201	0.213	0.213	0.222	0.207	0.209	0.214	0.226	0.21	0.203	0.214	0.2	0.199
TgΔhfb4-Δhfb10-2	750	18	0.251	0.33	0.228	0.446	0.222	0.422	0.38	0.287	0.28	0.469	0.416	0.44	0.225	0.27	0.542	0.548	0.438	0.347	0.378	0.178	0.408	0.264	0.33	0.476	0.507	0.239	0.262	0.596	0.577	0.301	0.426	0.229	0.214	0.206	0.309	0.496	0.495	0.493	0.267	0.516	0.27	0.283	0.272	0.389	0.233	0.296	0.316
TgΔhfb4-Δhfb10-2	750	18	0.278	0.28	0.211	0.436	0.237	0.409	0.405	0.23	0.262	0.423	0.446	0.438	0.219	0.254	0.521	0.508	0.429	0.324	0.405	0.178	0.403	0.245	0.321	0.41	0.481	0.241	0.256	0.51	0.569	0.282	0.434	0.236	0.221	0.238	0.374	0.425	0.484	0.449	0.278	0.486	0.264	0.275	0.239	0.372	0.236	0.239	0.294
TgΔhfb4-Δhfb10-11	750	18	0.265	0.303	0.224	0.395	0.229	0.298	0.293	0.242	0.261	0.377	0.342	0.387	0.206	0.227	0.51	0.453	0.415	0.304	0.338	0.227	0.372	0.228	0.306	0.428	0.493	0.241	0.237	0.508	0.597	0.253	0.387	0.221	0.327	0.214	0.285	0.432	0.363	0.465	0.255	0.352	0.247	0.261	0.26	0.294	0.252	0.271	0.249
TgΔhfb4-Δhfb10-11	750	18	0.261	0.267	0.213	0.418	0.22	0.312	0.296	0.236	0.262	0.462	0.306	0.378	0.219	0.199	0.463	0.525	0.42	0.298	0.375	0.18	0.388	0.227	0.272	0.44	0.526	0.226	0.227	0.475	0.521	0.308	0.331	0.235	0.212	0.219	0.3	0.436	0.418	0.466	0.259	0.367	0.26	0.253	0.26	0.295	0.221	0.258	0.234
Th	490	18	0.239	0.356	0.24	0.228	0.22	0.226	0.249	0.311	0.3	0.25	0.283	0.286	0.21	0.217	0.32	0.228	0.253	0.297	0.227	0.198	0.239	0.246	0.225	0.3	0.239	0.225	0.242	0.233	0.423	0.215	0.275	0.232	0.231	0.227	0.235	0.263	0.241	0.246	0.244	0.221	0.237	0.255	0.257	0.233	0.242	0.252	0.239
Th	490	18	0.252	0.262	0.225	0.233	0.229	0.239	0.253	0.255	0.259	0.253	0.268	0.3	0.218	0.223	0.34	0.283	0.263	0.278	0.23	0.188	0.248	0.218	0.216	0.28	0.253	0.222	0.262	0.244	0.459	0.261	0.355	0.249	0.227	0.217	0.228	0.268	0.259	0.245	0.241	0.239	0.259	0.263	0.26	0.27	0.256	0.24	0.228
Th	490	18	0.244	0.386	0.237	0.212	0.214	0.233	0.251	0.254	0.259	0.237	0.26	0.262	0.207	0.22	0.297	0.222	0.246	0.275	0.225	0.179	0.24	0.229	0.238	0.257	0.241	0.216	0.239	0.236	0.431	0.233	0.287	0.249	0.221	0.225	0.219	0.274	0.252	0.246	0.236	0.237	0.243	0.248	0.254	0.25	0.241	0.243	0.232
ThΔhfb4-3	490	18	0.271		0.287	0.284	0.258	0.304	0.284	0.275	0.28	0.331	0.307	0.364	0.265	0.239	0.457	0.409	0.298	0.368	0.277	0.18	0.322	0.254	0.253	0.416	0.327	0.263	0.257	0.292	0.643	0.271	0.281	0.26	0.231	0.243	0.25	0.377	0.291	0.346	0.289	0.27	0.273	0.289	0.28	0.28	0.255	0.273	0.249
ThΔhfb4-3	490	18	0.281	0.546	0.26	0.258	0.242	0.307	0.31	0.286	0.283	0.319	0.324	0.36	0.265	0.254	0.439	0.326	0.327	0.319	0.265	0.198	0.343	0.256	0.253	0.418	0.347	0.259	0.266	0.283	0.602	0.247	0.322	0.245	0.229	0.231	0.257	0.39	0.296	0.337	0.297	0.253	0.256	0.271	0.274	0.28	0.256	0.27	0.258
ThΔhfb4-11	490	18	0.223	0.424	0.249	0.227	0.212	0.234	0.249	0.243	0.254	0.253	0.26	0.29	0.211	0.21	0.373	0.244	0.248	0.274	0.22	0.169	0.257	0.234	0.225	0.306	0.266	0.212	0.224	0.243	0.506	0.228	0.253	0.235	0.221	0.227	0.228	0.3	0.229	0.263	0.25	0.224	0.233	0.228	0.248	0.238	0.24	0.225	0.22
ThΔhfb4-11	490	18	0.237	0.448	0.241	0.234	0.222	0.234	0.321	0.241	0.26	0.267	0.258	0.282	0.22	0.224	0.378	0.301	0.26	0.27	0.225	0.177	0.259	0.261	0.226	0.296	0.329	0.233	0.226	0.29	0.523	0.209	0.367	0.233	0.222	0.231	0.217	0.296	0.229	0.274	0.25	0.223	0.23	0.233	0.255	0.252	0.24	0.242	0.216
ThΔhfb10-2	490	18	0.244	0.58	0.292	0.444	0.228	0.31	0.287	0.246	0.273	0.309	0.303	0.333	0.221	0.215	0.417	0.272	0.277	0.3	0.246	0.191	0.318	0.236	0.236	0.374	0.303	0.219	0.247	0.252	0.569	0.231	0.266	0.232	0.229	0.236	0.238	0.366	0.25	0.311	0.298	0.233	0.235	0.249	0.273	0.248	0.247	0.271	0.244
ThΔhfb10-2	490	18	0.304		0.283	0.278	0.238	0.287	0.299	0.262	0.294	0.312	0.276	0.365	0.23	0.209	0.469	0.41	0.319	0.337	0.256	0.184	0.348	0.237	0.236	0.392	0.309	0.221	0.234	0.272	0.592	0.263	0.315	0.232	0.225	0.221	0.23	0.382	0.267	0.323	0.27	0.239	0.246	0.285	0.27	0.272	0.246	0.246	0.225
ThΔhfb10-17	490	18	0.281	0.506	0.242	0.272	0.225	0.257	0.267	0.25	0.265	0.284	0.275	0.291	0.225	0.206	0.375	0.269	0.273	0.312	0.235	0.209	0.259	0.246	0.23	0.3	0.299	0.232	0.234	0.282	0.538	0.236	0.26	0.225	0.221	0.216	0.221	0.311	0.245	0.27	0.264	0.254	0.267	0.273	0.285	0.252	0.279	0.24	0.223
ThΔhfb10-17	490	18	0.278	0.357	0.257	0.26	0.247	0.268	0.284	0.256	0.27	0.274	0.276	0.316	0.233	0.217	0.377	0.324	0.276	0.299	0.243	0.182	0.266	0.229	0.234	0.318	0.288	0.25	0.242	0.264	0.459	0.271	0.291	0.228	0.222	0.219	0.231	0.298	0.266	0.279	0.262	0.271	0.248	0.273	0.267	0.247	0.236	0.245	0.253
ThΔhfb4-Δhfb10-27	490	18	0.239	0.5	0.224	0.216	0.221	0.221	0.237	0.249	0.254	0.238	0.261	0.253	0.215	0.249	0.307	0.237	0.224	0.258	0.212	0.179	0.222	0.225	0.222	0.276	0.272	0.229	0.23	0.25	0.482	0.227	0.255	0.208	0.208	0.222	0.211	0.237	0.229	0.243	0.242	0.216	0.225	0.23	0.225	0.223	0.229	0.232	0.226
ThΔhfb4-Δhfb10-27	490	18	0.248	0.346	0.204	0.234	0.216	0.241	0.249	0.246	0.258	0.234	0.256	0.233	0.2	0.257	0.295	0.232	0.216	0.271	0.203	0.162	0.222	0.212	0.199	0.239	0.242	0.215	0.217	0.27	0.426	0.233	0.228	0.219	0.225	0.208	0.197	0.234	0.237	0.224	0.225	0.223	0.254	0.236	0.227	0.224	0.227	0.214	0.202
ThΔhfb4-Δhfb10-30	490	18	0.257	0.448	0.219	0.227	0.205	0.259	0.254	0.248	0.255	0.283	0.331	0.289	0.229	0.191	0.354	0.286	0.263	0.274	0.236	0.182	0.293	0.238	0.232	0.32	0.305	0.212	0.224	0.265	0.459	0.23	0.262	0.212	0.237	0.223	0.213	0.311	0.241	0.261	0.248	0.224	0.234	0.235	0.238	0.247	0.233	0.243	0.231
ThΔhfb4-Δhfb10-30	490	18	0.281	0.444	0.268	0.304	0.259	0.296	0.308	0.281	0.289	0.27	0.334	0.338	0.298	0.242	0.29	0.298	0.319	0.316	0.264	0.209	0.316	0.257	0.247	0.383	0.335	0.251	0.242	0.289	0.478	0.269	0.328	0.247	0.228	0.244	0.252	0.388	0.263	0.293	0.28	0.231	0.274	0.273	0.28	0.281	0.264	0.27	0.242
ThΔhfb2-1	490	18	0.249	0.797	0.217	0.251	0.227	0.303	0.281	0.266	0.264	0.31	0.271	0.337	0.237	0.249	0.433	0.282	0.304	0.323	0.276	0.193	0.318	0.233	0.215	0.366	0.314	0.228	0.233	0.278	0.578	0.257	0.291	0.232	0.213	0.221	0.22	0.373	0.25	0.341	0.282	0.242	0.255	0.264	0.274	0.259	0.234	0.248	0.226
ThΔhfb2-2	490	18	0.265	0.832	0.248	0.296	0.237	0.309	0.3	0.249	0.273	0.361	0.298	0.389	0.255	0.24	0.448	0.305	0.363	0.354	0.275	0.188	0.36	0.238	0.234	0.428	0.349	0.236	0.251	0.3	0.607	0.269	0.412	0.238	0.235	0.226	0.238	0.399	0.295	0.346	0.291	0.252	0.234	0.273	0.264	0.261	0.245	0.255	0.229
Th	750	18	0.226	0.178	0.229	0.209	0.211	0.205	0.214	0.208	0.187	0.217	0.247	0.237	0.202	0.197	0.25	0.214	0.214	0.238	0.211	0.18	0.209	0.223	0.21	0.242	0.22	0.21	0.218	0.219	0.348	0.205	0.23	0.223	0.207	0.215	0.217	0.213	0.231	0.223	0.225	0.217	0.231	0.249	0.248	0.218	0.219	0.229	0.224
Th	750	18	0.235	0.118	0.217	0.215	0.221	0.219	0.214	0.21	0.21	0.226	0.233	0.247	0.205	0.199	0.263	0.238	0.226	0.222	0.215	0.181	0.215	0.204	0.202	0.231	0.232	0.215	0.239	0.227	0.378	0.247	0.303	0.227	0.217	0.205	0.209	0.218	0.25	0.229	0.222	0.231	0.252	0.255	0.25	0.255	0.237	0.224	0.219
Th	750	18	0.229	0.187	0.236	0.197	0.206	0.213	0.215	0.21	0.214	0.215	0.229	0.219	0.193	0.198	0.232	0.204	0.215	0.222	0.214	0.172	0.21	0.216	0.224	0.217	0.22	0.21	0.23	0.219	0.344	0.216	0.25	0.236	0.21	0.211	0.205	0.229	0.242	0.23	0.228	0.234	0.24	0.241	0.243	0.236	0.224	0.224	0.221
ThΔhfb4-3	750	18	0.238	0.256	0.237	0.235	0.227	0.237	0.214	0.219	0.219	0.25	0.236	0.273	0.225	0.2	0.34	0.3	0.227	0.263	0.215	0.165	0.239	0.219	0.224	0.303	0.253	0.236	0.221	0.237	0.513	0.237	0.213	0.229	0.205	0.212	0.214	0.272	0.25	0.277	0.241	0.243	0.246	0.258	0.248	0.24	0.224	0.232	0.224
ThΔhfb4-3	750	18	0.248	0.193	0.231	0.218	0.211	0.236	0.243	0.225	0.222	0.238	0.244	0.262	0.225	0.211	0.312	0.247	0.237	0.222	0.22	0.179	0.249	0.218	0.22	0.303	0.269	0.232	0.227	0.226	0.472	0.213	0.24	0.216	0.197	0.197	0.212	0.278	0.251	0.255	0.24	0.224	0.224	0.236	0.232	0.231	0.216	0.226	0.225
ThΔhfb4-11	750	18	0.208	0.192	0.222	0.206	0.197	0.202	0.207	0.209	0.212	0.219	0.219	0.24	0.187	0.186	0.29	0.215	0.208	0.21	0.196	0.161	0.215	0.214	0.209	0.247	0.229	0.204	0.205	0.216	0.426	0.215	0.216	0.214	0.207	0.208	0.207	0.239	0.212	0.233	0.223	0.217	0.222	0.219	0.228	0.218	0.22	0.209	0.203
ThΔhfb4-11	750	18	0.218	0.199	0.214	0.205	0.201	0.198	0.25	0.204	0.215	0.223	0.219	0.229	0.194	0.191	0.29	0.247	0.214	0.207	0.205	0.17	0.211	0.229	0.215	0.237	0.266	0.225	0.204	0.238	0.449	0.193	0.301	0.209	0.202	0.21	0.195	0.228	0.21	0.242	0.224	0.21	0.217	0.217	0.236	0.225	0.212	0.222	0.202
ThΔhfb10-2	750	18	0.213	0.185	0.221	0.323	0.195	0.231	0.22	0.2	0.214	0.237	0.232	0.248	0.18	0.18	0.298	0.208	0.204	0.209	0.203	0.175	0.236	0.203	0.204	0.27	0.232	0.196	0.205	0.204	0.441	0.2	0.203	0.206	0.201	0.208	0.202	0.261	0.21	0.237	0.233	0.207	0.207	0.222	0.237	0.209	0.215	0.229	0.216
ThΔhfb10-2	750	18	0.257	0.251	0.218	0.211	0.198	0.219	0.227	0.202	0.225	0.228	0.203	0.258	0.179	0.169	0.339	0.286	0.225	0.227	0.203	0.167	0.246	0.2	0.196	0.27	0.231	0.198	0.201	0.219	0.475	0.22	0.229	0.202	0.194	0.188	0.189	0.261	0.222	0.24	0.218	0.211	0.218	0.243	0.23	0.22	0.208	0.206	0.195
ThΔhfb10-17	750	18	0.264	0.194	0.221	0.239	0.213	0.228	0.229	0.211	0.212	0.241	0.234	0.236	0.208	0.179	0.292	0.242	0.234	0.238	0.22	0.2	0.22	0.231	0.212	0.239	0.259	0.224	0.216	0.254	0.433	0.224	0.22	0.212	0.209	0.2	0.203	0.239	0.231	0.236	0.236	0.244	0.253	0.265	0.269	0.233	0.252	0.222	0.213
ThΔhfb10-17	750	18	0.261	0.139	0.231	0.232	0.234	0.24	0.239	0.212	0.222	0.24	0.241	0.261	0.217	0.192	0.289	0.263	0.229	0.234	0.222	0.173	0.224	0.215	0.216	0.257	0.251	0.237	0.217	0.238	0.394	0.248	0.243	0.214	0.21	0.204	0.211	0.237	0.25	0.243	0.237	0.261	0.238	0.263	0.251	0.225	0.219	0.224	0.238
ThΔhfb4-Δhfb10-27	750	18	0.231	0.211	0.219	0.205	0.22	0.209	0.209	0.215	0.217	0.223	0.236	0.228	0.206	0.224	0.239	0.215	0.207	0.21	0.206	0.173	0.205	0.219	0.216	0.249	0.253	0.225	0.222	0.227	0.383	0.221	0.236	0.204	0.201	0.213	0.206	0.211	0.224	0.225	0.231	0.214	0.224	0.228	0.224	0.213	0.217	0.224	0.219
ThΔhfb4-Δhfb10-27	750	18	0.238	0.16	0.196	0.22	0.208	0.226	0.217	0.211	0.219	0.215	0.231	0.203	0.187	0.234	0.229	0.22	0.198	0.218	0.195	0.157	0.2	0.203	0.193	0.213	0.224	0.207	0.204	0.248	0.351	0.219	0.204	0.211	0.204	0.191	0.19	0.2	0.232	0.211	0.209	0.221	0.246	0.235	0.222	0.217	0.215	0.206	0.194
ThΔhfb4-Δhfb10-30	750	18	0.233	0.156	0.202	0.196	0.186	0.207	0.203	0.2	0.2	0.224	0.26	0.226	0.198	0.163	0.263	0.224	0.211	0.197	0.2	0.166	0.229	0.21	0.206	0.246	0.242	0.195	0.201	0.222	0.363	0.209	0.209	0.195	0.211	0.2	0.188	0.235	0.214	0.216	0.212	0.207	0.214	0.218	0.216	0.214	0.206	0.213	0.21
ThΔhfb4-Δhfb10-30	750	18	0.253	0.222	0.239	0.261	0.236	0.242	0.247	0.23	0.231	0.215	0.266	0.26	0.255	0.203	0.215	0.248	0.256	0.232	0.231	0.191	0.248	0.225	0.218	0.293	0.271	0.229	0.212	0.24	0.396	0.234	0.262	0.225	0.205	0.219	0.218	0.291	0.233	0.239	0.237	0.209	0.249	0.251	0.25	0.245	0.231	0.238	0.218
ThΔhfb2-1	750	18	0.22	0.271	0.195	0.208	0.197	0.236	0.222	0.212	0.2	0.23	0.206	0.247	0.198	0.211	0.323	0.218	0.226	0.23	0.215	0.176	0.233	0.206	0.187	0.266	0.25	0.208	0.204	0.235	0.465	0.226	0.222	0.207	0.191	0.196	0.188	0.274	0.213	0.266	0.237	0.216	0.236	0.238	0.241	0.217	0.206	0.212	0.204
ThΔhfb2-2	750	18	0.231	0.271	0.218	0.233	0.2	0.239	0.227	0.187	0.198	0.273	0.231	0.288	0.204	0.198	0.359	0.243	0.26	0.249	0.216	0.169	0.263	0.206	0.2	0.313	0.275	0.214	0.217	0.252	0.521	0.231	0.297	0.205	0.207	0.194	0.197	0.294	0.249	0.261	0.241	0.226	0.205	0.239	0.223	0.213	0.205	0.211	0.201
[truncated: 49 more columns]
